# Supplementary material for: Mass Generation, Neuron Labeling, and 3D Imaging of Minibrains
Source: Front Bioeng Biotechnol. 2021 Jan 7;8:582650. doi: 10.3389/fbioe.2020.582650 (PMC7883898; doi:10.3389/fbioe.2020.582650)
Supplement: Supplementary file 5 [file Table_1.XLSX]

## Sheet: Supplementary table 1
	Supplementary table 1: Cost of minibrain generation
	Price of medium					Medium cost of minibrains in 6 well plate
	EXPANSION MEDIUM	Supplier	Reference	Price /100 ml		Week diff	0	1	2	3	4	5	6	7	8		52
	GlutaMAX™-I Supplement	ThermoFischer	35050038	1.12		Medium	Prolif	Diff-1	50-50 Diff-2			NDM
	Stempro™ NSC SFM (kit)	ThermoFischer	A1050901	99		Price/Well/week	3.0036	11.3302	5.97813	5.97813	5.97813	0.626005	0.626005	0.626005	0.626005
			Total	100.12		Total/well									34.7723		62.3165
						Total for 10 plates									2086.34		3738.99
	Diff1 medium	Supplier	Reference	Price /100 ml
	Stempro®hESC SFM (kit)	ThermoFischer	A1000701	110.8
	BDNF	ThermoFischer	PHC7074	157.2
	GDNF	ThermoFischer	PHC7044	134
	dbcAMP	Merck Sigma	D0627	51.2
	2phospho-Ascorbic Acid	Merck Sigma	49752	0.01
				453.21
	Diff2 medium	Supplier	Reference	Price /100 ml
	Diff1 medium			453.21
	NDM medium			25.0402
				478.25
	NDM medium	Supplier	Reference	Price /100 ml
	Neurobasal ™ Plus (kit)	ThermoFischer	A3653401	24.7602
	GlutaMAX™-I Supplement	ThermoFischer	35050038	0.28
				25.0402
