# Supplementary material for: Mass Generation, Neuron Labeling, and 3D Imaging of Minibrains
Source: Front Bioeng Biotechnol. 2021 Jan 7;8:582650. doi: 10.3389/fbioe.2020.582650 (PMC7883898; doi:10.3389/fbioe.2020.582650)
Supplement: Supplementary file 6 [file Table_2.XLSX]

## Sheet: supplementary table 2
Supplementary table 2:Dendrite morphometric analysis of 3 neurons for figure 7E
Neuron	Dendritic_length	Dendritic _branch_pts	dendritic_terminal _pts	Distance_terminal points
Neuron 1	1138.41	20	26	198.106
Neuron 2	2164.13	40	48	219.548
Neuron 3	4800.95	94	104	332.913
note : Data used for Figure 7 E
