# Supplementary material for: Mass Generation, Neuron Labeling, and 3D Imaging of Minibrains
Source: Front Bioeng Biotechnol. 2021 Jan 7;8:582650. doi: 10.3389/fbioe.2020.582650 (PMC7883898; doi:10.3389/fbioe.2020.582650)
Supplement: Supplementary file 7 [file Table_3.XLSX]

## Sheet: Supplementary table 3
Supplementary table 3: Sholl analysis data for 3 neurons in figure 7D
Neuron	Radius	Intersections
Neuron 1	0	0
Neuron 1	20	15
Neuron 1	40	10
Neuron 1	60	7
Neuron 1	80	5
Neuron 1	100	2
Neuron 1	120	1
Neuron 1	140	1
Neuron 1	160	1
Neuron 1	180	0
Neuron 1	200	0
Neuron 1	220	0
Neuron 1	240	0
Neuron 2	0	0
Neuron 2	20	27
Neuron 2	40	22
Neuron 2	60	12
Neuron 2	80	9
Neuron 2	100	5
Neuron 2	120	5
Neuron 2	140	3
Neuron 2	160	3
Neuron 2	180	1
Neuron 2	200	1
Neuron 2	220	0
Neuron 2	240	0
Neuron 3	0	0
Neuron 3	20	22
Neuron 3	40	24
Neuron 3	60	18
Neuron 3	80	17
Neuron 3	100	16
Neuron 3	120	16
Neuron 3	140	15
Neuron 3	160	17
Neuron 3	180	8
Neuron 3	200	4
Neuron 3	220	3
Neuron 3	240	0
