# Supplementary material for: Mass Generation, Neuron Labeling, and 3D Imaging of Minibrains
Source: Front Bioeng Biotechnol. 2021 Jan 7;8:582650. doi: 10.3389/fbioe.2020.582650 (PMC7883898; doi:10.3389/fbioe.2020.582650)
Supplement: Supplementary file 8 [file Table_4.XLSX]

## Sheet: Supplementary table 4
Table 4: Dendrite terminal point distribution across 3 neurons for figure 7F
Neuron	Distance from the soma
	0-30	30-60	60-90	90-120	120-150	150-180	180-210	210-240	240-270	270-300	>300
N1	4	15	18	23	23	25	26	26	26	26	0
N2	5	29	37	41	44	46	47	48	48	48	0
N3	6	18	28	34	48	61	76	91	98	102	2
