# Supplementary material for: Mass Generation, Neuron Labeling, and 3D Imaging of Minibrains
Source: Front Bioeng Biotechnol. 2021 Jan 7;8:582650. doi: 10.3389/fbioe.2020.582650 (PMC7883898; doi:10.3389/fbioe.2020.582650)
Supplement: Supplementary file 9 [file Table_5.XLSX]

## Sheet: Supplementary table 5
Supplmentary table 5: Distribution of progenitors across 1 minibrain for Figure 8 D
Radius of analysis of the sphere	Number of ki67 cells within the radius	Number of DAPI nuclei within the radius	Percentage of Ki67 cells to DAPI cells
15.0678	0	7	0
30.1355	1	56	1.78571
45.2033	3	138	2.17391
60.2711	9	282	3.19149
75.3388	20	438	4.56621
90.4066	48	725	6.62069
105.474	70	929	7.53498
120.542	49	583	8.4048
135.61	76	868	8.75576
150.678	27	285	9.47368
