# Supplementary material for: Mass Generation, Neuron Labeling, and 3D Imaging of Minibrains
Source: Front Bioeng Biotechnol. 2021 Jan 7;8:582650. doi: 10.3389/fbioe.2020.582650 (PMC7883898; doi:10.3389/fbioe.2020.582650)
Supplement: Supplementary file 10 [file Table_6.XLSX]

## Sheet: Supplementary table 6
Supplementary table 6: Distribution of POU3F2 positive neurons across 1 minibrain for Figure 8 E
Radius of analysis circle in the minibrain	Number of POU3F2+ neurons within consecutive radius	Number of DAPI nuclei within consecutive radius	Ratio of POU3F2 neurons to DAPI nuclei
33.768	19	33	57.5758
67.536	113	160	70.625
101.304	176	473	37.2093
135.072	275	801	34.3321
168.84	343	1032	33.2364
202.608	291	1018	28.5855
236.376	251	763	32.8965
270.144	228	598	38.1271
303.912	127	418	30.3828
337.68	19	33	32
