# Supplementary material for: Mass Generation, Neuron Labeling, and 3D Imaging of Minibrains
Source: Front Bioeng Biotechnol. 2021 Jan 7;8:582650. doi: 10.3389/fbioe.2020.582650 (PMC7883898; doi:10.3389/fbioe.2020.582650)
Supplement: Supplementary file 11 [file Table_7.XLSX]

## Sheet: Supplementary table 7
Supplementary table 7: diffferential regulated genes in minibrain compared to NSCHIPSC (Neural stem cells derived from human induced pluripotent stem cells)
Regulation	Ensembl ID	log2 Fold Change	Adj.Pval	Symbol	Chr	Type	Minibrain_1	Minibrain_2	Minibrain_3	Minibrain_4	NSCHIPSC_1	NSCHIPSC_2	NSCHIPSC_3	NSCHIPSC_4
Up	ENSG00000130643	10.2166	8.04e-17	CALY	10q26.3	protein_coding	8.40102	8.80718	7.68657	8.35967	2	2	2	2
Up	ENSG00000099822	8.88762	2.3e-11	HCN2	19p13.3	protein_coding	7.5983	6.99172	7.35578	5.67066	2	2	2	2
Up	ENSG00000116396	8.42634	1.63e-11	KCNC4	1p13.3	protein_coding	7.01022	6.28382	6.73488	6.33144	2	2	2	2
Up	ENSG00000105088	8.15644	2.59e-10	OLFM2	19p13.2	protein_coding	5.55809	6.56486	6.71431	6.38526	2	2	2	2
Up	ENSG00000087085	8.0775	1.34e-10	ACHE	7q22.1	protein_coding	6.45632	5.98239	6.04021	6.58248	2	2	2	2
Up	ENSG00000168309	7.90894	8.28e-10	FAM107A	3p14.2	protein_coding	6.3816	6.4138	5.43282	6.04971	2	2	2	2
Up	ENSG00000168309	7.90894	8.28e-10	FAM107A	3p14.2	protein_coding	6.3816	6.4138	5.43282	6.04971	2	2	2	2
Up	ENSG00000168490	7.8479	1.69e-07	PHYHIP	8p21.3	protein_coding	5.87773	5.60768	4.13486	7.16785	2	2	2	2
Up	ENSG00000147588	7.78626	8.66e-10	PMP2	8q21.13	protein_coding	6.40237	5.82188	5.97255	5.75486	2	2	2	2
Up	ENSG00000105409	7.76702	6.64e-19	ATP1A3	19q13.2	protein_coding	9.22674	9.48763	9.20562	9.17102	2.32141	2	4.04917	2
Up	ENSG00000121905	7.71724	1.62e-08	HPCA	1p35.1	protein_coding	6.75432	5.66101	5.09384	5.72734	2	2	2	2
Up	ENSG00000166033	7.59189	2.03e-09	HTRA1	10q26.13	protein_coding	5.89736	5.61446	5.70711	6.07176	2	2	2	2
Up	ENSG00000104833	7.47502	1.64e-08	TUBB4A	19p13.3	protein_coding	4.99107	5.76211	5.74816	6.17724	2	2	2	2
Up	ENSG00000167861	7.47039	1.4e-08	HID1	17q25.1	protein_coding	5.76466	5.01053	5.93749	6.00456	2	2	2	2
Up	ENSG00000273706	7.39937	9.92e-10	LHX1	17q12	protein_coding	6.39548	6.9333	7.23104	7.34127	2	2	2	2.82867
Up	ENSG00000179915	7.37541	5.37e-10	NRXN1	2p16.3	protein_coding	6.57692	6.776	7.30167	7.11573	2.32141	2	2	2.47303
Up	ENSG00000162496	7.35018	1.62e-08	DHRS3	1p36.21	protein_coding	6.00989	5.59403	5.38157	5.31156	2	2	2	2
Up	ENSG00000136531	7.3236	1.5e-08	SCN2A	2q24.3	protein_coding	5.69903	5.60087	5.15616	5.78187	2	2	2	2
Up	ENSG00000166257	7.25783	4.61e-10	SCN3B	11q24.1	protein_coding	6.81237	6.85536	6.85247	6.95891	2	2.46754	2	2.47303
Up	ENSG00000198133	7.25701	1.51e-07	TMEM229B	14q24.1	protein_coding	5.59464	5.52379	6.10484	4.41593	2	2	2	2
Up	ENSG00000074410	7.17201	3.99e-08	CA12	15q22.2	protein_coding	5.75393	5.5523	5.15616	5.19583	2	2	2	2
Up	ENSG00000140538	7.12579	1.55e-06	NTRK3	15q25.3	protein_coding	4.17814	5.6212	4.56059	6.2944	2	2	2	2
Up	ENSG00000143845	7.11606	1.41e-07	ETNK2	1q32.1	protein_coding	5.67648	5.77426	4.64993	5.1551	2	2	2	2
Up	ENSG00000118160	7.10412	9.25e-08	SLC8A2	19q13.32	protein_coding	4.89665	5.11933	5.78806	5.61167	2	2	2	2
Up	ENSG00000187672	7.09882	6.46e-07	ERC2	3p14.3	protein_coding	4.2099	5.31504	5.27327	6.13597	2	2	2	2
Up	ENSG00000171885	7.08588	4.91e-08	AQP4	18q11.2	protein_coding	5.60662	5.15695	5.43282	5.23545	2	2	2	2
Up	ENSG00000008283	7.03253	1.08e-07	CYB561	17q23.3	protein_coding	4.95404	5.04103	5.53016	5.67066	2	2	2	2
Up	ENSG00000129159	6.99027	1.07e-06	KCNC1	11p15.1	protein_coding	4.51967	4.87038	6.22601	4.93216	2	2	2	2
Up	ENSG00000182870	6.95954	2.08e-07	GALNT9	12q24.33	protein_coding	5.64197	5.1662	4.64993	5.34816	2	2	2	2
Up	ENSG00000171303	6.9524	2.53e-07	KCNK3	2p23.3	protein_coding	5.27249	5.1662	5.74816	4.60927	2	2	2	2
Up	ENSG00000157005	6.95096	4.95e-07	SST	3q27.3	protein_coding	7.21581	7.21097	5.57648	5.41869	2	2	3.03297	2
Up	ENSG00000184905	6.92984	4.03e-07	TCEAL2	Xq22.1	protein_coding	5.30226	5.69976	5.27327	6.74226	2.32141	2	2	2
Up	ENSG00000135824	6.90989	4.37e-07	RGS8	1q25.3	protein_coding	5.46903	4.42261	5.57648	5.1551	2	2	2	2
Up	ENSG00000103056	6.89616	1.44e-06	SMPD3	16q22.1	protein_coding	4.35898	4.68969	6.04021	5.19583	2	2	2	2
Up	ENSG00000176046	6.87735	3.55e-07	NUPR1	16p11.2	protein_coding	5.52059	4.5553	5.38157	5.11318	2	2	2	2
Up	ENSG00000176046	6.87735	3.55e-07	NUPR1	16p11.2	protein_coding	5.52059	4.5553	5.38157	5.11318	2	2	2	2
Up	ENSG00000173210	6.87124	2.29e-07	ABLIM3	5q32	protein_coding	5.34579	5.41932	5.02871	4.77973	2	2	2	2
Up	ENSG00000154928	6.84176	3.26e-07	EPHB1	3q22.2	protein_coding	5.09678	4.62406	5.48231	5.31156	2	2	2	2
Up	ENSG00000126950	6.82731	1.81e-07	TMEM35A	Xq22.1	protein_coding	5.28745	5.52379	6.25478	5.95796	2	2	2.60702	2
Up	ENSG00000139767	6.7387	3.56e-06	SRRM4	12q24.23	protein_coding	5.00923	5.33158	3.70545	5.55017	2	2	2	2
Up	ENSG00000011347	6.73656	6.08e-07	SYT7	11q12.2	protein_coding	5.06239	5.4725	4.73406	4.77973	2	2	2	2
Up	ENSG00000167680	6.72538	9.45e-07	SEMA6B	19p13.3	protein_coding	5.55809	5.68052	4.64993	6.38526	2.32141	2	2	2
Up	ENSG00000135744	6.71853	1.15e-05	AGT	1q42.2	protein_coding	6.00989	4.49783	3.70545	4.93216	2	2	2	2
Up	ENSG00000262655	6.69997	2.91e-06	SPON1	11p15.2	protein_coding	5.00923	5.66755	4.00543	4.88312	2	2	2	2
Up	ENSG00000116544	6.69076	2.79e-06	DLGAP3	1p34.3	protein_coding	4.59376	4.27647	5.78806	5.02551	2	2	2	2
Up	ENSG00000165478	6.64338	3.88e-05	HEPACAM	11q24.2	protein_coding	5.79638	4.62406	5.2159	3.01463	2	2	2	2
Up	ENSG00000092051	6.64049	2.99e-06	JPH4	14q11.2	protein_coding	4.2099	4.51241	5.53016	5.31156	2	2	2	2
Up	ENSG00000107742	6.63804	1.28e-13	SPOCK2	10q22.1	protein_coding	7.27706	7.29351	7.11031	8.1055	2.80625	2	3.03297	2
Up	ENSG00000185133	6.62917	3.08e-06	INPP5J	22q12.2	protein_coding	4.41456	4.42261	5.70711	4.97959	2	2	2	2
Up	ENSG00000272636	6.62	6.95e-08	DOC2B	17p13.3	protein_coding	6.37461	6.48577	5.90156	5.98145	2.5841	2	2	2
Up	ENSG00000127585	6.61447	0.0806	FBXL16	16p13.3	protein_coding	3.54297	3.02359	2	6.64265	2	2	2	2
Up	ENSG00000101204	6.59742	1.22e-06	CHRNA4	20q13.33	protein_coding	5.06239	4.75247	5.32844	4.4833	2	2	2	2
Up	ENSG00000128011	6.59226	7.65e-07	LRFN1	19q13.2	protein_coding	5.04489	5.61446	5.27327	6.13597	2	2	2.60702	2
Up	ENSG00000203772	6.58149	6.18e-05	SPRN	10q26.3	protein_coding	5.87773	5.13826	3.09129	4.10978	2	2	2	2
Up	ENSG00000125462	6.5739	2.42e-28	C1orf61	1q22	protein_coding	8.5496	8.53902	8.75535	8.57956	2.80625	2.46754	3.62875	3.11374
Up	ENSG00000132481	6.53062	3.5e-06	TRIM47	17q25.1	protein_coding	5.48209	4.71513	4.25364	4.72511	2	2	2	2
Up	ENSG00000009694	6.52284	1.99e-06	TENM1	Xq25	protein_coding	4.33037	4.93676	5.27327	4.83235	2	2	2	2
Up	ENSG00000167548	6.52284	0.00158	KMT2D	12q13.12	protein_coding	4.00792	2.0805	6.19666	4.60927	2	2	2	2
Up	ENSG00000178171	6.52127	0.000281	AMER3	2q21.1	protein_coding	4.14566	4.82436	2.46141	6.02731	2	2	2	2
Up	ENSG00000182103	6.51789	1.17e-05	FAM181B	11q14.1	protein_coding	5.3741	5.20263	4.64993	3.60444	2	2	2	2
Up	ENSG00000178233	6.51631	6.08e-07	TMEM151B	6p21.1	protein_coding	5.6878	5.50203	5.70711	5.02551	2.32141	2	2	2
Up	ENSG00000144057	6.49178	4.59e-05	ST6GAL2	2q12.3	protein_coding	4.27139	3.66935	6.00678	4.34527	2	2	2	2
Up	ENSG00000067606	6.4705	6.24e-06	PRKCZ	1p36.33	protein_coding	7.01921	6.09809	4.36337	6.00456	2	2	3.03297	2
Up	ENSG00000197177	6.45141	3.54e-05	ADGRA1	10q26.3	protein_coding	4.70937	4.56932	3.32627	5.69928	2	2	2	2
Up	ENSG00000075399	6.43915	1.47e-06	VPS9D1	16q24.3	protein_coding	4.77454	4.77683	4.81355	4.83235	2	2	2	2
Up	ENSG00000236279	6.41334	1.75e-06	CLEC2L	7q34	protein_coding	4.73142	4.6638	4.88889	4.83235	2	2	2	2
Up	ENSG00000174521	6.38943	6.91e-18	TTC9B	19q13.2	protein_coding	7.66569	7.61568	7.88362	7.62843	3.16849	2	2.60702	2.47303
Up	ENSG00000134769	6.38052	1.04e-06	DTNA	18q12.1	protein_coding	5.25737	5.07089	5.53016	5.64147	2	2	2.60702	2
Up	ENSG00000176884	6.37867	4.16e-13	GRIN1	9q34.3	protein_coding	7.99224	7.67846	7.32898	6.74226	2.5841	2	2	3.35168
Up	ENSG00000156113	6.37593	3.09e-06	KCNMA1	10q22.3	protein_coding	4.46807	4.5553	5.09384	4.83235	2	2	2	2
Up	ENSG00000157087	6.37425	0.000102	ATP2B2	3p25.3	protein_coding	4.17814	4.94753	5.66487	3.01463	2	2	2	2
Up	ENSG00000100505	6.37036	2.23e-05	TRIM9	14q22.1	protein_coding	5.11366	4.42261	3.52828	5.27401	2	2	2	2
Up	ENSG00000151490	6.36609	9.73e-05	PTPRO	12p12.3	protein_coding	3.63942	3.84093	5.93749	4.34527	2	2	2	2
Up	ENSG00000224660	6.35627	4.06e-05	SH3BP5-AS1	3p25.1	lncRNA	3.2692	4.97937	5.32844	4.66835	2	2	2	2
Up	ENSG00000156959	6.34978	5.19e-06	LHFPL4	3p25.3	protein_coding	4.68698	5.13826	4.25364	4.60927	2	2	2	2
Up	ENSG00000089199	6.34784	1.56e-07	CHGB	20p12.3	protein_coding	5.77531	6.21861	5.93749	5.95796	2.32141	2	2.60702	2
Up	ENSG00000169432	6.34164	6.18e-06	SCN9A	2q24.3	protein_coding	5.14686	4.81263	4.25364	4.41593	2	2	2	2
Up	ENSG00000204991	6.33369	5.5e-05	SPIRE2	16q24.3	protein_coding	5.04489	3.81763	5.53016	3.60444	2	2	2	2
Up	ENSG00000078549	6.31717	2.67e-05	ADCYAP1R1	7p14.3	protein_coding	5.13036	5.20263	4.00543	3.82821	2	2	2	2
Up	ENSG00000130226	6.3054	4.99e-05	DPP6	7q36.2	protein_coding	4.75314	5.11933	3.09129	4.97959	2	2	2	2
Up	ENSG00000142235	6.28995	8.1e-05	LMTK3	19q13.33	protein_coding	5.44254	4.98983	3.32627	3.9283	2	2	2	2
Up	ENSG00000125814	6.28546	4.57e-06	NAPB	20p11.21	protein_coding	4.61763	4.95822	5.90156	5.4527	2	2.46754	2	2
Up	ENSG00000131095	6.28504	1.55e-07	GFAP	17q21.31	protein_coding	9.81399	7.60551	8.49096	6.53564	2.99871	2	4.37432	2
Up	ENSG00000167972	6.27988	6.97e-06	ABCA3	16p13.3	protein_coding	5.88758	6.30492	6.5383	4.27096	2	2	2	2.82867
Up	ENSG00000182132	6.25284	1.26e-05	KCNIP1	5q35.1	protein_coding	4.99107	4.13285	5.02871	4.19262	2	2	2	2
Up	ENSG00000109107	6.24889	2.7e-05	ALDOC	17q11.2	protein_coding	5.07969	4.39139	5.02871	3.60444	2	2	2	2
Up	ENSG00000079841	6.23086	1.41e-05	RIMS1	6q13	protein_coding	4.99107	5.87363	5.48231	4.02189	2.32141	2	2	2
Up	ENSG00000065609	6.226	7.28e-06	SNAP91	6q14.2	protein_coding	4.35898	4.87038	4.36337	4.77973	2	2	2	2
Up	ENSG00000181240	6.22511	0.000547	SLC25A41	19p13.3	protein_coding	3.77299	3.99426	5.97255	2.81991	2	2	2	2
Up	ENSG00000152578	6.21913	8.93e-06	GRIA4	11q22.3	protein_coding	4.38704	4.20645	4.96049	4.83235	2	2	2	2
Up	ENSG00000140945	6.21416	4.99e-05	CDH13	16q23.3	protein_coding	3.89523	4.74013	4.81355	6.3496	2	2	2.60702	2
Up	ENSG00000162552	6.1921	1.53e-05	WNT4	1p36.12	protein_coding	4.30118	5.00022	4.81355	4.02189	2	2	2	2
Up	ENSG00000122574	6.18708	0.000227	WIPF3	7p14.3	protein_coding	3.85562	3.53295	3.86322	5.80838	2	2	2	2
Up	ENSG00000132164	6.16564	8.93e-06	SLC6A11	3p25.3	protein_coding	4.44156	4.84755	4.56059	4.34527	2	2	2	2
Up	ENSG00000135144	6.16552	1.34e-05	DTX1	12q24.13	protein_coding	5.07969	5.61446	4.00543	5.5184	2.32141	2	2	2
Up	ENSG00000273238	6.14922	8.38e-06	TMEM271	4p16.3	protein_coding	4.66423	4.65067	4.36337	4.4833	2	2	2	2
Up	ENSG00000131242	6.1451	7.24e-06	RAB11FIP4	17q11.2	protein_coding	4.38704	5.31504	5.2159	5.55017	2	2	2	2.47303
Up	ENSG00000105143	6.13917	1.39e-05	SLC1A6	19p13.12	protein_coding	4.46807	4.31025	4.25364	5.02551	2	2	2	2
Up	ENSG00000221946	6.13821	1.7e-05	FXYD7	19q13.12	protein_coding	4.56948	4.95822	4.00543	4.41593	2	2	2	2
Up	ENSG00000163618	6.12967	1.59e-05	CADPS	3p14.2	protein_coding	4.30118	4.24189	5.09384	4.41593	2	2	2	2
Up	ENSG00000088808	6.12357	3.03e-05	PPP1R13B	14q32.33	protein_coding	4.30118	3.86386	4.56059	5.1551	2	2	2	2
Up	ENSG00000184545	6.1098	1.31e-07	DUSP8	11p15.5	protein_coding	5.98257	6.53303	5.57648	6.53564	2.80625	2	2	2
Up	ENSG00000107317	6.08581	1.12e-12	PTGDS	9q34.3	protein_coding	8.04821	7.17705	7.68657	7.228	2.32141	2.46754	3.85423	2
Up	ENSG00000175874	6.07572	4.63e-05	CREG2	2q11.2	protein_coding	5.46903	5.7682	3.70545	4.60927	2.32141	2	2	2
Up	ENSG00000079102	6.07112	1.66e-05	RUNX1T1	8q21.3	protein_coding	5.06239	5.40376	4.00543	5.48593	2	2.46754	2	2
Up	ENSG00000167702	6.06488	4.53e-05	KIFC2	8q24.3	protein_coding	4.17814	4.34326	3.86322	5.19583	2	2	2	2
Up	ENSG00000116661	6.06271	3.33e-05	FBXO2	1p36.22	protein_coding	4.99107	3.88643	4.56059	4.27096	2	2	2	2
Up	ENSG00000130822	6.05585	0.000224	PNCK	Xq28	protein_coding	3.63942	3.47456	4.36337	5.5184	2	2	2	2
Up	ENSG00000072182	6.04287	0.000207	ASIC4	2q35	protein_coding	3.49222	3.61633	4.46535	5.4527	2	2	2	2
Up	ENSG00000165548	6.02815	7.52e-05	TMEM63C	14q24.3	protein_coding	4.33037	4.42261	5.15616	3.47803	2	2	2	2
Up	ENSG00000180828	6.02311	0.000873	BHLHE22	8q12.3	protein_coding	5.44254	4.6638	3.52828	2.59473	2	2	2	2
Up	ENSG00000249242	6.01981	0.000105	TMEM150C	4q21.22	protein_coding	3.43961	4.11385	5.2159	4.54766	2	2	2	2
Up	ENSG00000242173	5.97159	5.85e-08	ARHGDIG	16p13.3	protein_coding	6.23495	6.02369	6.1667	5.98145	2.80625	2	2	2
Up	ENSG00000116147	5.96941	3.02e-05	TNR	1q25.1	protein_coding	4.33037	4.39139	4.00543	4.77973	2	2	2	2
Up	ENSG00000204442	5.95291	3.35e-05	FAM155A	13q33.3	protein_coding	4.11244	4.1884	4.36337	4.83235	2	2	2	2
Up	ENSG00000187556	5.95134	6.39e-05	NANOS3	19p13.12	protein_coding	3.97133	4.24189	4.00543	5.07001	2	2	2	2
Up	ENSG00000069020	5.94963	0.000167	MAST4	5q12.3	protein_coding	5.06239	4.72769	3.09129	5.88511	2.32141	2	2	2
Up	ENSG00000065717	5.94201	3.86e-05	TLE2	19p13.3	protein_coding	4.35898	4.20645	4.00543	4.83235	2	2	2	2
Up	ENSG00000162599	5.9371	9.68e-06	NFIA	1p31.3	protein_coding	4.93517	4.96884	5.32844	4.66835	2	2	2.60702	2
Up	ENSG00000177679	5.93025	4.94e-05	SRRM3	7q11.23	protein_coding	3.85562	4.6638	4.13486	4.66835	2	2	2	2
Up	ENSG00000114646	5.89437	1.47e-06	CSPG5	3p21.31	protein_coding	5.60662	5.49471	5.57648	5.67066	2	2.46754	2.60702	2
Up	ENSG00000172915	5.88332	1.35e-05	NBEA	13q13.3	protein_coding	4.54479	5.20263	4.96049	4.97959	2	2	2.60702	2
Up	ENSG00000177519	5.88172	4.32e-05	RPRM	2q23.3	protein_coding	4.2099	3.97333	4.64993	4.4833	2	2	2	2
Up	ENSG00000087250	5.87847	1.08e-14	MT3	16q13	protein_coding	7.46974	7.915	7.25971	7.97702	2.32141	2	3.3614	3.55587
Up	ENSG00000156671	5.87812	1.27e-05	SAMD8	10q22.2	protein_coding	4.73142	5.23816	4.81355	4.88312	2	2	2.60702	2
Up	ENSG00000156671	5.87812	1.27e-05	SAMD8	10q22.2	protein_coding	4.73142	5.23816	4.81355	4.88312	2	2	2.60702	2
Up	ENSG00000235961	5.87694	2.85e-06	PNMA6A	Xq28	protein_coding	5.72124	5.57332	5.27327	5.4527	2.5841	2	2	2
Up	ENSG00000141404	5.8738	7.66e-08	GNAL	18p11.21	protein_coding	5.84776	5.97714	5.86471	6.48724	2.32141	2.82008	2	2
Up	ENSG00000158806	5.87305	0.000227	NPM2	8p21.3	protein_coding	3.85562	3.86386	3.70545	5.27401	2	2	2	2
Up	ENSG00000198846	5.86763	0.000703	TOX	8q12.1	protein_coding	4.75314	4.6638	2.46141	4.41593	2	2	2	2
Up	ENSG00000167281	5.86344	0.000944	RBFOX3	17q25.3	protein_coding	5.14686	4.37553	2.46141	4.10978	2	2	2	2
Up	ENSG00000132026	5.85397	0.000543	RTBDN	19p13.13	protein_coding	3.68533	3.56128	3.52828	5.4527	2	2	2	2
Up	ENSG00000166111	5.85134	0.000149	SVOP	12q24.11	protein_coding	3.68533	5.02077	4.00543	4.10978	2	2	2	2
Up	ENSG00000151917	5.84699	0.000199	BEND6	6p12.1	protein_coding	4.04361	3.97333	3.52828	5.1551	2	2	2	2
Up	ENSG00000105464	5.84168	1.07e-06	GRIN2D	19q13.33	protein_coding	5.85782	5.4725	6.88963	5.31156	2.5841	2	2.60702	2
Up	ENSG00000258986	5.83473	5.97e-05	TMEM179	14q32.33	protein_coding	4.24097	4.54114	4.46535	3.82821	2	2	2	2
Up	ENSG00000198598	5.8246	5.38e-05	MMP17	12q24.33	protein_coding	4.73142	5.48734	4.96049	3.9283	2	2.46754	2	2
Up	ENSG00000133083	5.82302	3.85e-08	DCLK1	13q13.3	protein_coding	6.23495	6.06879	5.78806	6.09348	2	2.46754	2.60702	2.47303
Up	ENSG00000137571	5.82272	0.00126	SLCO5A1	8q13.3	protein_coding	2.68204	4.13285	5.43282	3.60444	2	2	2	2
Up	ENSG00000107954	5.81926	6.13e-06	NEURL1	10q24.33	protein_coding	5.21104	5.2556	6.19666	5.23545	2	2.46754	2	2.47303
Up	ENSG00000204052	5.81801	0.000151	LRRC73	6p21.1	protein_coding	4.11244	3.93053	3.70545	5.02551	2	2	2	2
Up	ENSG00000074211	5.80755	9.73e-05	PPP2R2C	4p16.1	protein_coding	4.33037	4.70247	3.70545	4.10978	2	2	2	2
Up	ENSG00000152495	5.80411	4.96e-05	CAMK4	5q22.1	protein_coding	4.35898	4.05529	4.25364	4.41593	2	2	2	2
Up	ENSG00000221866	5.79734	9.73e-05	PLXNA4	7q32.3	protein_coding	3.93378	4.71513	3.86322	4.34527	2	2	2	2
Up	ENSG00000221866	5.79734	9.73e-05	PLXNA4	7q32.3	protein_coding	3.93378	4.71513	3.86322	4.34527	2	2	2	2
Up	ENSG00000067191	5.79725	1.07e-05	CACNB1	17q12	protein_coding	5.66507	5.76211	4.64993	5.38385	2.5841	2	2	2
Up	ENSG00000277268	5.78937	0.000105	LHX1-DT	17q12	lncRNA	5.00923	3.84093	5.66487	4.34527	2.32141	2	2	2
Up	ENSG00000183186	5.78849	5.08e-05	C2CD4C	19p13.3	protein_coding	4.04361	4.56932	5.27327	5.27401	2.32141	2	2	2
Up	ENSG00000101349	5.75952	0.00017	PAK5	20p12.2	protein_coding	3.8149	3.74539	4.96049	4.19262	2	2	2	2
Up	ENSG00000101460	5.75756	0.000121	MAP1LC3A	20q11.22	protein_coding	4.75314	4.13285	4.00543	3.82821	2	2	2	2
Up	ENSG00000169862	5.75238	5.91e-07	CTNND2	5p15.2	protein_coding	5.69903	5.95061	7.06229	5.69928	2.99871	2	2	2
Up	ENSG00000114923	5.75096	2.31e-07	SLC4A3	2q35	protein_coding	5.97335	5.91263	6.31064	5.69928	2	2	2	3.11374
Up	ENSG00000136274	5.74197	2.46e-07	NACAD	7p13	protein_coding	5.74311	5.58026	5.86471	6.36754	2.5841	2	2	2.47303
Up	ENSG00000100302	5.72719	0.000283	RASD2	22q12.3	protein_coding	4.07843	4.61057	4.56059	3.18617	2	2	2	2
Up	ENSG00000155265	5.72637	0.000219	GOLGA7B	10q24.2	protein_coding	4.68698	4.32685	3.32627	4.10978	2	2	2	2
Up	ENSG00000122547	5.72144	0.000278	EEPD1	7p14.2	protein_coding	4.79562	4.31025	3.32627	3.9283	2	2	2	2
Up	ENSG00000196482	5.72143	0.000284	ESRRG	1q41	protein_coding	3.8149	4.70247	4.56059	3.33947	2	2	2	2
Up	ENSG00000196482	5.72143	0.000284	ESRRG	1q41	protein_coding	3.8149	4.70247	4.56059	3.33947	2	2	2	2
Up	ENSG00000137817	5.71226	4.53e-05	PARP6	15q23	protein_coding	4.44156	4.39139	4.88889	5.31156	2.32141	2	2	2
Up	ENSG00000137817	5.71226	4.53e-05	PARP6	15q23	protein_coding	4.44156	4.39139	4.88889	5.31156	2.32141	2	2	2
Up	ENSG00000160781	5.70921	0.000179	PAQR6	1q22	protein_coding	4.04361	3.69514	4.00543	4.83235	2	2	2	2
Up	ENSG00000180616	5.69484	9.74e-05	SSTR2	17q25.1	protein_coding	3.93378	4.29346	4.46535	4.02189	2	2	2	2
Up	ENSG00000163485	5.6861	0.00171	ADORA1	1q32.1	protein_coding	5.36002	3.28373	3.70545	3.01463	2	2	2	2
Up	ENSG00000225670	5.68514	0.00712	CADM3-AS1	1q23.2	lncRNA	4.8164	4.4831	4.13486	2	2	2	2	2
Up	ENSG00000186897	5.68141	0.000682	C1QL4	12q13.12	protein_coding	4.70937	4.51241	2.81046	3.9283	2	2	2	2
Up	ENSG00000186897	5.68141	0.000682	C1QL4	12q13.12	protein_coding	4.70937	4.51241	2.81046	3.9283	2	2	2	2
Up	ENSG00000147571	5.67724	0.00339	CRH	8q13.1	protein_coding	2.58849	3.35019	5.53016	3.47803	2	2	2	2
Up	ENSG00000132334	5.67252	0.000663	PTPRE	10q26.2	protein_coding	3.54297	3.74539	5.2159	3.47803	2	2	2	2
Up	ENSG00000161914	5.67062	0.000712	ZNF653	19p13.2	protein_coding	3.49222	3.53295	3.70545	5.19583	2	2	2	2
Up	ENSG00000149927	5.66664	0.00417	DOC2A	16p11.2	protein_coding	5.66507	5.00022	4.36337	2	2	2	2.60702	2
Up	ENSG00000182732	5.65461	0.00104	RGS6	14q24.2	protein_coding	2.68204	4.40709	4.81355	4.02189	2	2	2	2
Up	ENSG00000172461	5.65394	0.000173	FUT9	6q16.1	protein_coding	4.33037	4.35948	3.52828	4.19262	2	2	2	2
Up	ENSG00000172137	5.65241	6.43e-07	CALB2	16q22.2	protein_coding	7.05462	7.91774	6.04021	6.75595	3.69866	2	2	2
Up	ENSG00000183036	5.64675	9.81e-05	PCP4	21q22.2	protein_coding	4.17814	4.4831	4.46535	5.48593	2.32141	2	2	2
Up	ENSG00000185742	5.62622	0.000298	C11orf87	11q22.3	protein_coding	3.43961	4.11385	4.00543	4.72511	2	2	2	2
Up	ENSG00000119431	5.61349	0.000185	HDHD3	9q32	protein_coding	4.04361	3.88643	4.64993	3.82821	2	2	2	2
Up	ENSG00000151320	5.61266	0.000505	AKAP6	14q12	protein_coding	3.72983	4.65067	4.46535	3.18617	2	2	2	2
Up	ENSG00000007402	5.61062	0.000395	CACNA2D2	3p21.31	protein_coding	3.2692	3.93053	4.73406	4.27096	2	2	2	2
Up	ENSG00000196220	5.60129	0.000118	SRGAP3	3p25.3	protein_coding	3.77299	4.84755	6.1361	5.69928	2	2.46754	2.60702	2
Up	ENSG00000185352	5.59882	0.000646	HS6ST3	13q32.1	protein_coding	4.14566	4.82436	3.70545	3.18617	2	2	2	2
Up	ENSG00000185008	5.59275	0.000404	ROBO2	3p12.3	protein_coding	4.24097	4.51241	4.13486	3.18617	2	2	2	2
Up	ENSG00000268729	5.58866	0.0192		19q13.42	lncRNA	2	2.60073	6.28298	4.02189	2	2.46754	2	2
Up	ENSG00000102003	5.57693	1.58e-10	SYP	Xp11.23	protein_coding	7.79434	8.09897	7.74856	7.39474	2.5841	2.46754	4.37432	2
Up	ENSG00000158560	5.57615	0.000386	DYNC1I1	7q21.3	protein_coding	4.24097	4.29346	4.36337	3.18617	2	2	2	2
Up	ENSG00000158560	5.57615	0.000386	DYNC1I1	7q21.3	protein_coding	4.24097	4.29346	4.36337	3.18617	2	2	2	2
Up	ENSG00000183023	5.57287	0.000122	SLC8A1	2p22.1	protein_coding	4.68698	5.03093	3.70545	4.88312	2	2.46754	2	2
Up	ENSG00000066032	5.56878	7.07e-05	CTNNA2	2p12	protein_coding	4.27139	5.061	4.73406	4.4833	2	2.46754	2	2
Up	ENSG00000184408	5.56718	0.000206	KCND2	7q31.31	protein_coding	3.85562	4.45317	4.00543	3.9283	2	2	2	2
Up	ENSG00000154153	5.54533	6.59e-05	RETREG1	5p15.1	protein_coding	4.51967	5.00022	4.56059	4.41593	2	2	2.60702	2
Up	ENSG00000063180	5.53715	0.000311	CA11	19q13.33	protein_coding	5.28745	4.4831	4.81355	3.33947	2.32141	2	2	2
Up	ENSG00000181754	5.5311	0.0127	AMIGO1	1p13.3	protein_coding	2.48845	3.24932	5.57648	2.3278	2	2	2	2
Up	ENSG00000130035	5.52918	0.000617	GALNT8	12p13.32	protein_coding	3.14327	4.45317	4.46535	3.82821	2	2	2	2
Up	ENSG00000149571	5.52146	0.000248	KIRREL3	11q24.2	protein_coding	5.3741	4.24189	4.64993	3.72066	2.32141	2	2	2
Up	ENSG00000073670	5.518	0.000703	ADAM11	17q21.31	protein_coding	4.24097	4.49783	4.00543	3.01463	2	2	2	2
Up	ENSG00000197363	5.50608	0.00962	ZNF517	8q24.3	protein_coding	3.97133	3.24932	2	6.11488	2.32141	2	2	2
Up	ENSG00000156475	5.50355	1.62e-06	PPP2R2B	5q32	protein_coding	5.65356	5.37213	5.27327	6.2944	2.5841	2	2.60702	2
Up	ENSG00000108309	5.50166	2.06e-08	RUNDC3A	17q21.31	protein_coding	6.48905	6.4254	6.44152	6.51969	2	2	2	3.55587
Up	ENSG00000215217	5.49934	0.000712	C5orf49	5p15.31	protein_coding	4.4941	4.09459	4.13486	3.01463	2	2	2	2
Up	ENSG00000166823	5.49872	0.000395	MESP1	15q26.1	protein_coding	4.14566	4.94753	3.32627	5.27401	2	2.46754	2	2
Up	ENSG00000137880	5.49757	0.000105	GCHFR	15q15.1	protein_coding	4.11244	4.49783	4.64993	5.07001	2	2.46754	2	2
Up	ENSG00000036530	5.49014	4.94e-05	CYP46A1	14q32.2	protein_coding	5.41555	5.41932	5.57648	4.10978	2	2.46754	2.60702	2
Up	ENSG00000167703	5.48414	4.16e-08	SLC43A2	17p13.3	protein_coding	6.29541	6.21416	7.09448	5.4527	2.5841	3.10316	2	2
Up	ENSG00000114948	5.47664	0.000396	ADAM23	2q33.3	protein_coding	4.38704	4.17012	3.70545	3.60444	2	2	2	2
Up	ENSG00000113742	5.475	0.000983	CPEB4	5q35.2	protein_coding	4.38704	4.07508	2.81046	4.27096	2	2	2	2
Up	ENSG00000163288	5.47458	0.000425	GABRB1	4p12	protein_coding	3.54297	4.09459	4.56059	3.72066	2	2	2	2
Up	ENSG00000179242	5.45466	0.000309	CDH4	20q13.33	protein_coding	4.85709	4.5832	3.32627	4.97959	2.32141	2	2	2
Up	ENSG00000260230	5.44693	0.000196	FRRS1L	9q31.3	protein_coding	4.85709	4.91497	3.70545	4.41593	2	2.46754	2	2
Up	ENSG00000160460	5.43916	0.00239	SPTBN4	19q13.2	protein_coding	2.48845	4.1884	4.46535	4.19262	2	2	2	2
Up	ENSG00000095539	5.4382	0.000758	SEMA4G	10q24.31	protein_coding	4.33037	3.21406	3.70545	4.41593	2	2	2	2
Up	ENSG00000128872	5.43569	5.17e-06	TMOD2	15q21.2	protein_coding	5.34579	5.38803	6.5383	5.11318	2	2.46754	2	2.82867
Up	ENSG00000055118	5.43382	0.000341	KCNH2	7q36.1	protein_coding	3.63942	4.09459	4.25364	3.9283	2	2	2	2
Up	ENSG00000261342	5.42551	0.00373		19p13.3	lncRNA	3.43961	4.89285	2.46141	4.02189	2	2	2	2
Up	ENSG00000184221	5.42547	0.000435	OLIG1	21q22.11	protein_coding	4.30118	3.99426	4.00543	3.47803	2	2	2	2
Up	ENSG00000167778	5.42002	0.000133	SPRYD3	12q13.13	protein_coding	4.61763	4.01489	4.64993	4.83235	2	2	2.60702	2
Up	ENSG00000151632	5.4139	0.000619	AKR1C2	10p15.1	protein_coding	3.2692	3.86386	4.25364	4.34527	2	2	2	2
Up	ENSG00000134207	5.40803	0.000758	SYT6	1p13.2	protein_coding	4.30118	4.11385	3.09129	4.02189	2	2	2	2
Up	ENSG00000078328	5.40296	0.00235	RBFOX1	16p13.3	protein_coding	4.38704	4.24189	2.46141	4.02189	2	2	2	2
Up	ENSG00000163637	5.39431	0.00149	PRICKLE2	3p14.1	protein_coding	4.11244	3.72049	2.81046	4.60927	2	2	2	2
Up	ENSG00000048540	5.39169	0.000129	LMO3	12p12.3	protein_coding	4.38704	4.17012	4.73406	4.77973	2	2	2.60702	2
Up	ENSG00000171551	5.38863	0.000839	ECEL1	2q37.1	protein_coding	3.89523	4.5553	3.52828	3.47803	2	2	2	2
Up	ENSG00000204060	5.38502	0.0046	FOXO6	1p34.2	protein_coding	2.8527	3.28373	5.2159	3.18617	2	2	2	2
Up	ENSG00000121454	5.38333	0.0325	LHX4	1q25.2	protein_coding	4.24097	2	3.09129	4.93216	2	2	2	2
Up	ENSG00000159753	5.37785	0.000284	CARMIL2	16q22.1	protein_coding	3.89523	4.13285	5.2159	4.54766	2.32141	2	2	2
Up	ENSG00000198208	5.37392	0.00153	RPS6KL1	14q24.3	protein_coding	3.20761	3.56128	4.88889	3.60444	2	2	2	2
Up	ENSG00000205363	5.37344	0.00303	INSYN1	15q24.1	protein_coding	4.59376	3.69514	2.46141	4.19262	2	2	2	2
Up	ENSG00000137872	5.37126	0.000375	SEMA6D	15q21.1	protein_coding	3.89523	4.05529	3.86322	3.9283	2	2	2	2
Up	ENSG00000127824	5.34663	0.00239	TUBA4A	2q35	protein_coding	4.73142	3.90865	2.81046	3.47803	2	2	2	2
Up	ENSG00000073150	5.34611	0.000242	PANX2	22q13.33	protein_coding	4.24097	4.24189	4.13486	5.11318	2.32141	2	2	2
Up	ENSG00000123360	5.33352	0.00451	PDE1B	12q13.2	protein_coding	2.58849	4.46821	3.09129	4.54766	2	2	2	2
Up	ENSG00000028277	5.33249	6.56e-05	POU2F2	19q13.2	protein_coding	4.35898	5.10977	5.62135	5.07001	2	2.46754	2.60702	2
Up	ENSG00000121671	5.32949	0.000744	CRY2	11p11.2	protein_coding	3.2692	4.09459	4.13486	4.02189	2	2	2	2
Up	ENSG00000110900	5.31797	0.00185	TSPAN11	12p11.21	protein_coding	3.68533	2.93975	3.86322	4.66835	2	2	2	2
Up	ENSG00000131187	5.31756	0.000186	F12	5q35.3	protein_coding	4.41456	4.82436	5.97255	4.66835	2	2	2	2.82867
Up	ENSG00000224940	5.31683	0.00158	PRRT4	7q32.1	protein_coding	2.8527	4.11385	4.36337	3.9283	2	2	2	2
Up	ENSG00000144583	5.31354	0.000723	MARCHF4	2q35	protein_coding	3.43961	3.66935	4.13486	4.27096	2	2	2	2
Up	ENSG00000147100	5.31169	0.000529	SLC16A2	Xq13.2	protein_coding	3.89523	4.09459	3.70545	3.82821	2	2	2	2
Up	ENSG00000077080	5.31081	0.000802	ACTL6B	7q22.1	protein_coding	4.70937	4.40709	5.02871	3.01463	2.32141	2	2	2
Up	ENSG00000171132	5.31066	0.00523	PRKCE	2p21	protein_coding	3.68533	3.17793	5.02871	2.59473	2	2	2	2
Up	ENSG00000152822	5.30656	0.022	GRM1	6q24.3	protein_coding	2.38095	2.36394	5.43282	2.81991	2	2	2	2
Up	ENSG00000170500	5.29974	0.000502	LONRF2	2q11.2	protein_coding	4.00792	3.84093	3.86322	3.82821	2	2	2	2
Up	ENSG00000187398	5.29257	0.000104	LUZP2	11p14.3	protein_coding	4.95404	4.96884	5.66487	4.41593	2	2.82008	2	2
Up	ENSG00000165795	5.29145	6.77e-12	NDRG2	14q11.2	protein_coding	7.01022	6.93059	6.67228	6.74226	2.80625	2	2	3.55587
Up	ENSG00000188613	5.29018	0.00114	NANOS1	10q26.11	protein_coding	4.41456	3.93053	3.52828	3.33947	2	2	2	2
Up	ENSG00000187773	5.29009	0.00164	DIPK1C	18q22.3	protein_coding	3.68533	3.76988	4.64993	3.01463	2	2	2	2
Up	ENSG00000127241	5.28619	0.000243	MASP1	3q27.3	protein_coding	4.68698	4.5832	3.86322	4.41593	2	2.46754	2	2
Up	ENSG00000107282	5.27154	0.00247	APBA1	9q21.12	protein_coding	3.63942	3.74539	2.81046	4.66835	2	2	2	2
Up	ENSG00000073910	5.26938	0.000687	FRY	13q13.1	protein_coding	3.8149	3.93053	3.52828	4.10978	2	2	2	2
Up	ENSG00000233930	5.26666	0.00366	KRTAP5-AS1	11p15.5	lncRNA	3.68533	3.28373	4.88889	2.81991	2	2	2	2
Up	ENSG00000225465	5.25473	8.38e-06	RFPL1S	22q12.2	lncRNA	5.41555	5.54522	7.45828	5.93408	2.32141	2	3.62875	2
Up	ENSG00000182379	5.25316	0.00153	NXPH4	12q13.3	protein_coding	3.97133	4.35948	3.09129	3.60444	2	2	2	2
Up	ENSG00000114166	5.2519	0.013	KAT2B	3p24.3	protein_coding	2.2648	2.65432	4.25364	4.83235	2	2	2	2
Up	ENSG00000185219	5.24655	0.0188	ZNF445	3p21.31	protein_coding	3.14327	3.93053	2	4.88312	2	2	2	2
Up	ENSG00000168081	5.24463	0.00438	PNOC	8p21.1	protein_coding	4.2099	2.93975	2.81046	4.60927	2	2	2	2
Up	ENSG00000198883	5.24343	0.00081	PNMA5	Xq28	protein_coding	3.89523	3.58907	4.25364	3.60444	2	2	2	2
Up	ENSG00000110076	5.24295	7.8e-08	NRXN2	11q13.1	protein_coding	8.65862	8.28883	8.41653	8.70126	2.99871	2	5.22802	2.82867
Up	ENSG00000168959	5.24238	0.00434	GRM5	11q14.3	protein_coding	2.48845	3.66935	4.13486	4.4833	2	2	2	2
Up	ENSG00000150672	5.2261	0.00049	DLG2	11q14.1	protein_coding	4.17814	3.93053	5.15616	4.02189	2	2	2.60702	2
Up	ENSG00000176204	5.21855	0.00324	LRRTM4	2p12	protein_coding	3.2692	4.05529	2.81046	4.54766	2	2	2	2
Up	ENSG00000183837	5.21834	0.00117	PNMA3	Xq28	protein_coding	4.30118	3.50405	3.86322	3.47803	2	2	2	2
Up	ENSG00000147642	5.21605	0.00179	SYBU	8q23.2	protein_coding	4.04361	4.13285	3.70545	6.38526	2	2	2	2.82867
Up	ENSG00000146090	5.20329	0.0021	RASGEF1C	5q35.3	protein_coding	3.592	3.74539	4.56059	3.01463	2	2	2	2
Up	ENSG00000154479	5.20247	0.00107	CCDC173	2q31.1	protein_coding	3.43961	3.53295	4.13486	4.10978	2	2	2	2
Up	ENSG00000151789	5.19972	0.00112	ZNF385D	3p24.3	protein_coding	3.32827	4.13285	3.86322	3.82821	2	2	2	2
Up	ENSG00000187479	5.19862	0.000581	C11orf96	11p11.2	protein_coding	4.97268	4.25928	4.25364	3.60444	2.32141	2	2	2
Up	ENSG00000145864	5.18855	0.00086	GABRB2	5q34	protein_coding	3.54297	3.88643	3.86322	3.9283	2	2	2	2
Up	ENSG00000183775	5.18162	0.00149	KCTD16	5q31.3	protein_coding	3.8149	4.27647	3.52828	3.33947	2	2	2	2
Up	ENSG00000119283	5.17659	0.00303	TRIM67	1q42.2	protein_coding	4.04361	3.41371	2.81046	4.41593	2	2	2	2
Up	ENSG00000149599	5.16989	0.011	DUSP15	20q11.21	protein_coding	3.07592	3.56128	4.96049	2.3278	2	2	2	2
Up	ENSG00000165029	5.16878	0.00112	ABCA1	9q31.1	protein_coding	3.49222	3.66935	4.25364	3.72066	2	2	2	2
Up	ENSG00000183826	5.16836	0.00805	BTBD9	6p21.2	protein_coding	2.58849	5.73749	3.09129	3.60444	2	2.46754	2	2
Up	ENSG00000257151	5.16648	0.00142	NA	NANA	NA	3.592	3.28373	4.81355	5.02551	2.32141	2	2	2
Up	ENSG00000083750	5.16355	0.00311	RRAGB	Xp11.21	protein_coding	3.77299	3.93053	5.53016	2.81991	2	2.46754	2	2
Up	ENSG00000196189	5.15591	0.00663	SEMA4A	1q22	protein_coding	2.93101	3.10282	4.96049	3.18617	2	2	2	2
Up	ENSG00000103528	5.15288	0.000218	SYT17	16p12.3	protein_coding	5.49504	4.95822	4.73406	3.9283	2.32141	2	2	2.47303
Up	ENSG00000163032	5.15122	0.00231	VSNL1	2p24.2	protein_coding	3.32827	4.07508	3.09129	4.27096	2	2	2	2
Up	ENSG00000099365	5.1485	1.29e-06	STX1B	16p11.2	protein_coding	5.90708	6.07863	4.88889	5.75486	2.80625	2	2.60702	2
Up	ENSG00000162374	5.14811	0.000438	ELAVL4	1p33	protein_coding	3.97133	3.99426	4.46535	4.77973	2	2	2.60702	2
Up	ENSG00000139190	5.12716	0.0176	VAMP1	12p13.31	protein_coding	3.592	4.35948	2	4.10978	2	2	2	2
Up	ENSG00000185052	5.1257	0.0106	SLC24A3	20p11.23	protein_coding	3.85562	4.71513	2.46141	2.81991	2	2	2	2
Up	ENSG00000120885	5.12334	5.1e-14	CLU	8p21.1	protein_coding	11.4402	10.7997	10.6182	10.3156	6.04197	4.48363	6.87028	4.59557
Up	ENSG00000100604	5.11746	7.48e-09	CHGA	14q32.12	protein_coding	6.49551	6.58569	7.09448	6.00456	2	2.46754	2.60702	3.55587
Up	ENSG00000069424	5.11365	0.000394	KCNAB2	1p36.31	protein_coding	4.30118	3.93053	4.46535	4.4833	2	2	2.60702	2
Up	ENSG00000260918	5.11339	0.0185		4p12	lncRNA	4.44156	3.95209	2	3.60444	2	2	2	2
Up	ENSG00000146006	5.11067	0.00158	LRRTM2	5q31.2	protein_coding	3.49222	3.93053	4.13486	3.33947	2	2	2	2
Up	ENSG00000105499	5.10493	0.00135	PLA2G4C	19q13.33	protein_coding	3.54297	3.47456	4.13486	3.82821	2	2	2	2
Up	ENSG00000102466	5.10344	0.00124	FGF14	13q33.1	protein_coding	3.97133	3.56128	3.70545	3.72066	2	2	2	2
Up	ENSG00000271614	5.09654	0.0178	ATP2B1-AS1	12q21.33	lncRNA	4.24097	3.69514	2	4.10978	2	2	2	2
Up	ENSG00000237289	5.09281	0.00362	CKMT1B	15q15.3	protein_coding	3.93378	3.41371	2.81046	4.34527	2	2	2	2
Up	ENSG00000237289	5.09281	0.00362	CKMT1B	15q15.3	protein_coding	3.93378	3.41371	2.81046	4.34527	2	2	2	2
Up	ENSG00000174938	5.08988	6.08e-15	SEZ6L2	16p11.2	protein_coding	8.03053	8.13946	7.43333	8.42965	2.80625	2.82008	3.85423	4.28694
Up	ENSG00000174938	5.08988	6.08e-15	SEZ6L2	16p11.2	protein_coding	8.03053	8.13946	7.43333	8.42965	2.80625	2.82008	3.85423	4.28694
Up	ENSG00000171385	5.08411	0.000597	KCND3	1p13.2	protein_coding	4.11244	4.40709	5.97255	4.27096	2	2.46754	2.60702	2
Up	ENSG00000113580	5.07549	0.00428	NR3C1	5q31.3	protein_coding	2.93101	4.43797	3.32627	3.72066	2	2	2	2
Up	ENSG00000172995	5.0713	0.00127	ARPP21	3p22.3	protein_coding	3.72983	3.64308	3.70545	3.82821	2	2	2	2
Up	ENSG00000172995	5.0713	0.00127	ARPP21	3p22.3	protein_coding	3.72983	3.64308	3.70545	3.82821	2	2	2	2
Up	ENSG00000184194	5.06483	0.0055	GPR173	Xp11.22	protein_coding	3.07592	3.84093	4.56059	2.81991	2	2	2	2
Up	ENSG00000164116	5.06144	0.0102	GUCY1A1	4q32.1	protein_coding	3.20761	3.93053	4.56059	2.3278	2	2	2	2
Up	ENSG00000105784	5.05449	0.00292	RUNDC3B	7q21.12	protein_coding	3.00528	3.88643	3.52828	4.19262	2	2	2	2
Up	ENSG00000276644	5.04289	0.00106	DACH1	13q21.33	protein_coding	3.72983	3.81763	5.02871	4.10978	2.32141	2	2	2
Up	ENSG00000153956	5.04279	0.00145	CACNA2D1	7q21.11	protein_coding	4.35898	4.45317	4.64993	3.01463	2.32141	2	2	2
Up	ENSG00000197106	5.04218	0.0075	SLC6A17	1p13.3	protein_coding	4.2099	4.1884	3.09129	2.59473	2	2	2	2
Up	ENSG00000183597	5.04166	0.0331	TANGO2	22q11.21	protein_coding	2.2648	3.90865	2	5.69928	2	2	2	2.47303
Up	ENSG00000166897	5.04019	0.001	ELFN2	22q13.1	protein_coding	3.54297	4.01489	4.25364	4.88312	2	2.46754	2	2
Up	ENSG00000100433	5.03873	0.00441	KCNK10	14q31.3	protein_coding	4.17814	3.99426	2.81046	3.33947	2	2	2	2
Up	ENSG00000071073	5.03104	0.00499	MGAT4A	2q11.2	protein_coding	3.14327	3.17793	4.64993	3.33947	2	2	2	2
Up	ENSG00000156050	5.03006	0.00185	FAM161B	14q24.3	protein_coding	3.93378	3.72049	3.70545	3.33947	2	2	2	2
Up	ENSG00000156050	5.03006	0.00185	FAM161B	14q24.3	protein_coding	3.93378	3.72049	3.70545	3.33947	2	2	2	2
Up	ENSG00000101298	5.02597	0.000396	SNPH	20p13	protein_coding	4.27139	4.70247	5.43282	4.34527	2.5841	2	2	2
Up	ENSG00000107864	5.02194	0.00342	CPEB3	10q23.32	protein_coding	3.14327	4.25928	3.32627	3.72066	2	2	2	2
Up	ENSG00000176749	5.0217	6.65e-07	CDK5R1	17q11.2	protein_coding	5.87773	5.41932	5.86471	5.4527	2.32141	3.10316	2	2
Up	ENSG00000270059	5.02078	0.00677		3p14.1	lncRNA	3.89523	4.1884	2.46141	3.60444	2	2	2	2
Up	ENSG00000162188	5.02039	8.1e-07	GNG3	11q12.3	protein_coding	6.95507	7.30402	7.61071	7.228	4.24589	2	2.60702	2
Up	ENSG00000215105	5.01906	0.00177	TTC3P1	Xq13.3	processed_pseudogene	3.14327	4.35948	4.96049	3.9283	2	2.46754	2	2
Up	ENSG00000131725	5.01773	0.0217	WDR44	Xq24	protein_coding	2.13847	3.72049	4.73406	3.01463	2	2	2	2
Up	ENSG00000099814	5.00597	0.000388	CEP170B	14q32.33	protein_coding	4.30118	4.43797	4.46535	6.50355	2.32141	2	2	2.82867
Up	ENSG00000186487	5.00318	6.82e-07	MYT1L	2p25.3	protein_coding	6.2655	5.96128	6.19666	5.64147	3.32038	2	2	2
Up	ENSG00000174482	5.00011	0.00227	LINGO2	9p21.1	protein_coding	3.2692	3.74539	4.00543	5.1551	2	2	2	2.47303
Up	ENSG00000137338	4.99859	0.00485	PGBD1	6p22.1	protein_coding	3.00528	3.28373	3.52828	4.4833	2	2	2	2
Up	ENSG00000137941	4.99546	0.000936	TTLL7	1p31.1	protein_coding	4.61763	4.20645	3.52828	4.19262	2.32141	2	2	2
Up	ENSG00000152503	4.9908	0.00372	TRIM36	5q22.3	protein_coding	4.30118	3.21406	3.52828	3.33947	2	2	2	2
Up	ENSG00000138083	4.98874	0.00417	SIX3	2p21	protein_coding	3.85562	4.03524	2.81046	3.60444	2	2	2	2
Up	ENSG00000163630	4.98841	0.00389	SYNPR	3p14.2	protein_coding	3.63942	3.3823	4.36337	3.01463	2	2	2	2
Up	ENSG00000171786	4.98619	0.0126	NHLH1	1q23.2	protein_coding	3.63942	2.29813	3.52828	4.4833	2	2	2	2
Up	ENSG00000248485	4.98147	0.00303	PCP4L1	1q23.3	protein_coding	3.68533	3.90865	3.86322	3.01463	2	2	2	2
Up	ENSG00000163517	4.97202	0.00952	HDAC11	3p25.1	protein_coding	3.93378	4.29346	2.46141	3.18617	2	2	2	2
Up	ENSG00000251664	4.96841	0.00324	PCDHA12	5q31.3	protein_coding	3.97133	3.41371	3.09129	3.9283	2	2	2	2
Up	ENSG00000149243	4.95888	0.00237	KLHL35	11q13.4	protein_coding	4.61763	4.13285	2.81046	4.4833	2.32141	2	2	2
Up	ENSG00000275832	4.95875	0.00447	ARHGAP23	17q12	protein_coding	3.43961	4.1884	5.2159	2.81991	2	2.46754	2	2
Up	ENSG00000164442	4.95067	0.00851	CITED2	6q24.1	protein_coding	2.13847	5.08071	8.40375	3.01463	2.32141	2.82008	3.62875	2
Up	ENSG00000213088	4.94779	0.00892	ACKR1	1q23.2	protein_coding	2.8527	2.93975	4.64993	3.47803	2	2	2	2
Up	ENSG00000213088	4.94779	0.00892	ACKR1	1q23.2	protein_coding	2.8527	2.93975	4.64993	3.47803	2	2	2	2
Up	ENSG00000170231	4.94778	0.00595	FABP6	5q33.3	protein_coding	3.97133	2.89593	3.09129	4.19262	2	2	2	2
Up	ENSG00000183087	4.9432	0.000764	GAS6	13q34	protein_coding	3.97133	3.93053	4.25364	4.4833	2	2	2.60702	2
Up	ENSG00000107295	4.937	0.00457	SH3GL2	9p22.2	protein_coding	4.00792	3.66935	2.81046	3.72066	2	2	2	2
Up	ENSG00000185477	4.93611	0.000847	GPRIN3	4q22.1	protein_coding	3.97133	4.20645	4.56059	3.82821	2	2	2.60702	2
Up	ENSG00000105278	4.93325	0.00963	ZFR2	19p13.3	protein_coding	3.32827	3.64308	2.46141	4.41593	2	2	2	2
Up	ENSG00000155816	4.93298	0.0109	FMN2	1q43	protein_coding	3.38501	3.35019	2.46141	4.54766	2	2	2	2
Up	ENSG00000002746	4.92628	0.00454	HECW1	7p14.1	protein_coding	3.89523	3.06375	4.13486	3.18617	2	2	2	2
Up	ENSG00000183091	4.92525	0.0603	NEB	2q23.3	protein_coding	2	3.06375	4.88889	3.01463	2	2	2	2
Up	ENSG00000280237	4.91589	0.0108	NA	NANA	NA	4.07843	3.64308	3.86322	2.3278	2	2	2	2
Up	ENSG00000104427	4.91548	0.00114	ZC2HC1A	8q21.13	protein_coding	3.63942	4.5553	4.00543	4.19262	2	2	2.60702	2
Up	ENSG00000178773	4.91135	0.00309	CPNE7	16q24.3	protein_coding	4.14566	3.99426	2.81046	4.88312	2	2	2.60702	2
Up	ENSG00000204681	4.90624	2.32e-08	GABBR1	6p22.1	protein_coding	5.96407	5.77426	5.93749	5.88511	2.32141	2.82008	3.03297	2
Up	ENSG00000173175	4.90416	0.0059	ADCY5	3q21.1	protein_coding	3.54297	3.10282	3.09129	4.34527	2	2	2	2
Up	ENSG00000160233	4.89211	0.00511	LRRC3	21q22.3	protein_coding	3.97133	3.17793	4.00543	3.01463	2	2	2	2
Up	ENSG00000185942	4.89173	0.00308	NKAIN3	8q12.3	protein_coding	3.43961	3.31734	3.70545	3.9283	2	2	2	2
Up	ENSG00000162951	4.89127	0.00438	LRRTM1	2p12	protein_coding	3.43961	3.64308	4.13486	3.01463	2	2	2	2
Up	ENSG00000271254	4.88894	0.0265		KI270711.1	protein_coding	3.77299	3.61633	2	4.19262	2	2	2	2
Up	ENSG00000135063	4.88505	0.00425	FAM189A2	9q21.12	protein_coding	3.77299	3.44446	4.00543	3.01463	2	2	2	2
Up	ENSG00000109846	4.88481	0.00599	CRYAB	11q23.1	protein_coding	4.04361	3.86386	3.09129	3.01463	2	2	2	2
Up	ENSG00000109846	4.88481	0.00599	CRYAB	11q23.1	protein_coding	4.04361	3.86386	3.09129	3.01463	2	2	2	2
Up	ENSG00000127511	4.87786	0.00568	SIN3B	19p13.11	protein_coding	4.64112	3.90865	3.32627	7.62843	3.45779	2	2	2
Up	ENSG00000004838	4.87177	0.014	ZMYND10	3p21.31	protein_coding	3.00528	2.42688	4.36337	3.9283	2	2	2	2
Up	ENSG00000175264	4.87019	0.00472	CHST1	11p11.2	protein_coding	3.32827	3.41371	4.25364	3.18617	2	2	2	2
Up	ENSG00000176293	4.86804	0.03	ZNF135	19q13.43	protein_coding	2.68204	2.48719	4.96049	2.59473	2	2	2	2
Up	ENSG00000129990	4.86519	0.000341	SYT5	19q13.42	protein_coding	6.19584	6.27101	4.00543	4.72511	3.16849	2	2	2
Up	ENSG00000138028	4.86455	0.00948	CGREF1	2p23.3	protein_coding	2.58849	3.35019	4.36337	3.60444	2	2	2	2
Up	ENSG00000261115	4.85341	0.000578	TMEM178B	7q34	protein_coding	4.97268	4.78886	4.81355	3.9283	2	2	2	2.82867
Up	ENSG00000136895	4.85246	0.00576	GARNL3	9q33.3	protein_coding	3.77299	3.47456	4.00543	2.81991	2	2	2	2
Up	ENSG00000167414	4.85193	0.0309	GNG8	19q13.32	protein_coding	3.38501	3.66935	2	4.34527	2	2	2	2
Up	ENSG00000117245	4.85052	0.0114	KIF17	1p36.12	protein_coding	2.93101	2.85073	3.32627	4.54766	2	2	2	2
Up	ENSG00000088538	4.84952	0.0156	DOCK3	3p21.2	protein_coding	2.8527	2.98228	4.73406	2.81991	2	2	2	2
Up	ENSG00000163888	4.84878	1.28e-13	CAMK2N2	3q27.1	protein_coding	7.19613	6.89764	6.81433	7.01689	2.99871	2.82008	2	3.73471
Up	ENSG00000261949	4.84836	0.0341	GFY	19q13.33	protein_coding	3.93378	3.61633	4.00543	2	2	2	2	2
Up	ENSG00000117600	4.8464	0.0159	PLPPR4	1p21.3	protein_coding	3.20761	3.56128	4.46535	2.3278	2	2	2	2
Up	ENSG00000161381	4.84385	0.0175	PLXDC1	17q12	protein_coding	4.46807	3.58907	2.46141	2.81991	2	2	2	2
Up	ENSG00000109794	4.84046	0.00702	FAM149A	4q35.1	protein_coding	3.2692	2.85073	3.70545	4.19262	2	2	2	2
Up	ENSG00000174282	4.83684	3.9e-05	ZBTB4	17p13.1	protein_coding	5.33143	5.22936	4.64993	4.97959	2.5841	2	2	2.47303
Up	ENSG00000162426	4.83172	0.000405	SLC45A1	1p36.23	protein_coding	4.85709	4.32685	4.81355	4.60927	2	2	2	2.82867
Up	ENSG00000112379	4.82394	0.031	ARFGEF3	6q23.3	protein_coding	3.85562	4.07508	2	3.47803	2	2	2	2
Up	ENSG00000196517	4.81653	0.00296	SLC6A9	1p34.1	protein_coding	4.59376	4.45317	5.57648	3.18617	2	2	3.03297	2
Up	ENSG00000125650	4.81548	0.0128	PSPN	19p13.3	protein_coding	2.38095	3.93053	3.86322	3.60444	2	2	2	2
Up	ENSG00000123095	4.81439	0.00474	BHLHE41	12p12.1	protein_coding	3.63942	3.28373	4.00543	3.18617	2	2	2	2
Up	ENSG00000123095	4.81439	0.00474	BHLHE41	12p12.1	protein_coding	3.63942	3.28373	4.00543	3.18617	2	2	2	2
Up	ENSG00000261675	4.81188	0.0759		22q12.3	lncRNA	2.38095	2.65432	2	4.97959	2	2	2	2
Up	ENSG00000068615	4.81047	0.000169	REEP1	2p11.2	protein_coding	5.41555	5.14763	4.36337	4.83235	2.80625	2	2	2
Up	ENSG00000152128	4.80735	0.0461	TMEM163	2q21.3	protein_coding	3.63942	4.40709	3.09129	2	2	2	2	2
Up	ENSG00000169181	4.80386	0.0174	GSG1L	16p12.1	protein_coding	2.2648	3.76988	4.13486	3.47803	2	2	2	2
Up	ENSG00000242802	4.80357	0.00745	AP5Z1	7p22.1	protein_coding	2.8527	3.17793	4.00543	3.9283	2	2	2	2
Up	ENSG00000006047	4.80034	0.0666	YBX2	17p13.1	protein_coding	2.58849	2.93975	4.88889	2	2	2	2	2
Up	ENSG00000001460	4.79761	0.00473	STPG1	1p36.11	protein_coding	3.49222	3.84093	3.52828	3.18617	2	2	2	2
Up	ENSG00000188674	4.79737	0.00418	C2orf80	2q33.3	protein_coding	3.49222	3.74539	3.52828	3.33947	2	2	2	2
Up	ENSG00000183114	4.79129	0.0152	FAM43B	1p36.12	protein_coding	3.77299	4.1884	2.46141	3.01463	2	2	2	2
Up	ENSG00000116983	4.78633	3.28e-05	HPCAL4	1p34.2	protein_coding	6.25031	6.47836	6.5383	6.58248	2	2	2	4.03709
Up	ENSG00000171450	4.78544	0.00018	CDK5R2	2q35	protein_coding	5.41555	5.96659	5.02871	4.19262	2.99871	2	2	2
Up	ENSG00000168546	4.78067	0.0568	GFRA2	8p21.3	protein_coding	2.13847	2.60073	2.46141	4.93216	2	2	2	2
Up	ENSG00000160716	4.78066	0.00894	CHRNB2	1q21.3	protein_coding	3.14327	3.56128	4.25364	2.81991	2	2	2	2
Up	ENSG00000184056	4.77745	0.00157	VPS33B	15q26.1	protein_coding	4.24097	3.74539	4.36337	3.72066	2	2.46754	2	2
Up	ENSG00000108684	4.77393	0.00931	ASIC2	17q12	protein_coding	3.592	3.58907	4.00543	2.59473	2	2	2	2
Up	ENSG00000138650	4.77081	0.000659	PCDH10	4q28.3	protein_coding	4.17814	5.10015	6.19666	4.77973	2	2	3.3614	2
Up	ENSG00000157168	4.76987	0.0293	NRG1	8p12	protein_coding	2.68204	3.14086	4.73406	2.3278	2	2	2	2
Up	ENSG00000106123	4.76573	0.00814	EPHB6	7q34	protein_coding	2.93101	3.31734	4.25364	3.33947	2	2	2	2
Up	ENSG00000079156	4.76047	0.00954	OSBPL6	2q31.2	protein_coding	4.70937	3.72049	4.36337	2.3278	2.32141	2	2	2
Up	ENSG00000116604	4.75894	0.0034	MEF2D	1q22	protein_coding	3.49222	2.98228	5.66487	6.3496	2	2.46754	3.03297	2
Up	ENSG00000100167	4.75872	3.93e-10	SEPTIN3	22q13.2	protein_coding	7.3286	7.71674	8.26216	7.35032	4.31987	2.46754	3.85423	2.47303
Up	ENSG00000123570	4.75591	0.00485	RAB9B	Xq22.2	protein_coding	3.43961	3.41371	3.32627	3.82821	2	2	2	2
Up	ENSG00000171435	4.75361	0.0176	KSR2	12q24.23	protein_coding	2.93101	3.21406	4.56059	2.59473	2	2	2	2
Up	ENSG00000105472	4.75294	0.0212	CLEC11A	19q13.33	protein_coding	4.4941	3.14086	2.46141	3.01463	2	2	2	2
Up	ENSG00000171843	4.75011	1.12e-05	MLLT3	9p21.3	protein_coding	5.60662	4.75247	4.96049	6.07176	2.32141	2.82008	2.60702	2
Up	ENSG00000117152	4.74732	0.00521	RGS4	1q23.3	protein_coding	3.49222	3.44446	3.86322	3.18617	2	2	2	2
Up	ENSG00000254615	4.74496	0.00135		8q23.1	lncRNA	3.592	3.97333	5.2159	4.93216	2.32141	2	2	2.47303
Up	ENSG00000170419	4.74311	0.00855	VSTM2A	7p11.2	protein_coding	3.2692	2.98228	3.32627	4.19262	2	2	2	2
Up	ENSG00000102981	4.74028	0.00173	PARD6A	16q22.1	protein_coding	3.93378	4.25928	4.13486	3.60444	2	2.46754	2	2
Up	ENSG00000103723	4.7393	0.00489	AP3B2	15q25.2	protein_coding	4.00792	4.68969	2.81046	3.82821	2	2	2.60702	2
Up	ENSG00000091664	4.73737	0.000158	SLC17A6	11p14.3	protein_coding	4.54479	4.94753	5.78806	4.4833	2.32141	2.82008	2	2
Up	ENSG00000142303	4.7346	0.00412	ADAMTS10	19p13.2	protein_coding	3.00528	3.86386	4.73406	4.02189	2	2	2	2.47303
Up	ENSG00000142046	4.73201	0.0427	TMEM91	19q13.2	protein_coding	4.04361	3.99426	2	3.01463	2	2	2	2
Up	ENSG00000163285	4.73113	0.0127	GABRG1	4p12	protein_coding	3.43961	3.90865	2.46141	3.72066	2	2	2	2
Up	ENSG00000203727	4.73066	0.0111	SAMD5	6q24.3	protein_coding	3.89523	3.28373	3.86322	2.59473	2	2	2	2
Up	ENSG00000121871	4.73047	0.0716	SLITRK3	3q26.1	protein_coding	2.38095	3.50405	4.64993	2	2	2	2	2
Up	ENSG00000172348	4.7268	0.00106	RCAN2	6p12.3	protein_coding	4.38704	4.43797	4.13486	5.1551	2	2	3.03297	2
Up	ENSG00000164742	4.72355	0.00041	ADCY1	7p12.3	protein_coding	5.17931	5.64786	4.00543	4.93216	2	2	2	3.11374
Up	ENSG00000136040	4.72299	0.0179	PLXNC1	12q22	protein_coding	3.592	4.20645	2.46141	3.01463	2	2	2	2
Up	ENSG00000223572	4.71843	0.044	CKMT1A	15q15.3	protein_coding	4.33037	3.47456	2	3.18617	2	2	2	2
Up	ENSG00000105048	4.71798	0.00446	TNNT1	19q13.42	protein_coding	3.43961	4.59695	3.09129	4.27096	2	2	2.60702	2
Up	ENSG00000177103	4.70819	0.0174	DSCAML1	11q23.3	protein_coding	2.93101	2.65432	3.32627	4.41593	2	2	2	2
Up	ENSG00000168824	4.70655	5.54e-14	NSG1	4p16.3	protein_coding	7.6221	7.3855	7.23104	7.53628	3.32038	4.02219	3.62875	2
Up	ENSG00000168824	4.70655	5.54e-14	NSG1	4p16.3	protein_coding	7.6221	7.3855	7.23104	7.53628	3.32038	4.02219	3.62875	2
Up	ENSG00000165186	4.70558	0.00881	PTCHD1	Xp22.11	protein_coding	3.63942	2.85073	3.32627	3.9283	2	2	2	2
Up	ENSG00000124302	4.70421	0.0561	CHST8	19q13.11	protein_coding	4.24097	3.90865	2	2.59473	2	2	2	2
Up	ENSG00000070729	4.70299	0.0122	CNGB1	16q21	protein_coding	2.68204	3.10282	3.70545	4.10978	2	2	2	2
Up	ENSG00000162873	4.70229	0.000543	KLHDC8A	1q32.1	protein_coding	4.83689	4.24189	4.64993	4.41593	2	2	2.60702	2.47303
Up	ENSG00000016391	4.70097	0.00346	CHDH	3p21.1	protein_coding	3.07592	4.32685	4.13486	4.10978	2	2.46754	2	2
Up	ENSG00000216937	4.69668	0.00864	CCDC7	10p11.22	protein_coding	3.43961	2.85073	4.00543	3.47803	2	2	2	2
Up	ENSG00000050438	4.69581	0.00545	SLC4A8	12q13.13	protein_coding	3.38501	3.21406	3.86322	4.88312	2.32141	2	2	2
Up	ENSG00000154118	4.69458	0.00134	JPH3	16q24.2	protein_coding	4.77454	4.82436	4.13486	3.82821	2.5841	2	2	2
Up	ENSG00000172260	4.69123	0.000178	NEGR1	1p31.1	protein_coding	4.51967	5.03093	4.81355	5.19583	2.80625	2	2	2
Up	ENSG00000006283	4.69096	0.0247	CACNA1G	17q21.33	protein_coding	4.04361	3.95209	2.46141	2.59473	2	2	2	2
Up	ENSG00000003137	4.68819	0.0585	CYP26B1	2p13.2	protein_coding	3.72983	4.34326	2	2.59473	2	2	2	2
Up	ENSG00000181751	4.68755	0.0151	MACIR	5q21.1	protein_coding	2.48845	3.44446	3.32627	5.19583	2	2	2.60702	2
Up	ENSG00000166402	4.68605	0.0187	TUB	11p15.4	protein_coding	3.89523	2.89593	2.46141	4.02189	2	2	2	2
Up	ENSG00000129625	4.68301	4.53e-05	REEP5	5q22.2	protein_coding	5.21104	5.05105	4.88889	5.02551	2	2.46754	3.03297	2
Up	ENSG00000132470	4.68196	0.036	ITGB4	17q25.1	protein_coding	4.61763	2.36394	2.81046	2.81991	2	2	2	2
Up	ENSG00000146216	4.6818	0.0081	TTBK1	6p21.1	protein_coding	3.00528	3.47456	3.32627	3.9283	2	2	2	2
Up	ENSG00000234965	4.68119	0.0785	SHISA8	22q13.2	protein_coding	3.93378	2	4.00543	3.18617	2	2	2	2
Up	ENSG00000170075	4.68059	0.000357	GPR37L1	1q32.1	protein_coding	4.2099	4.20645	5.27327	5.58125	2.5841	2.46754	2	2
Up	ENSG00000133958	4.67854	0.0179	UNC79	14q32.12	protein_coding	2.68204	2.70598	4.25364	3.72066	2	2	2	2
Up	ENSG00000127561	4.6759	6.65e-07	SYNGR3	16p13.3	protein_coding	6.76505	6.51865	6.62899	6.70041	2	2	4.04917	3.11374
Up	ENSG00000124788	4.67587	0.00278	ATXN1	6p22.3	protein_coding	3.32827	4.09459	4.36337	3.9283	2	2.46754	2	2
Up	ENSG00000234745	4.67092	0.000325	HLA-B	6p21.33	protein_coding	5.67648	4.63743	4.56059	4.88312	2	2	2	3.11374
Up	ENSG00000052749	4.66043	0.00636	RRP12	10q24.1	protein_coding	3.592	3.3823	3.32627	3.47803	2	2	2	2
Up	ENSG00000164070	4.65891	0.0116	HSPA4L	4q28.1	protein_coding	4.00792	3.17793	2.81046	3.47803	2	2	2	2
Up	ENSG00000127220	4.65853	8.28e-05	ABHD8	19p13.11	protein_coding	4.91604	4.72769	5.48231	6.2944	2	2.46754	3.3614	2
Up	ENSG00000125675	4.65792	0.0802	GRIA3	Xq25	protein_coding	2.38095	3.31734	4.64993	2	2	2	2	2
Up	ENSG00000110318	4.6559	0.008	CEP126	11q22.1	protein_coding	2.68204	3.81763	4.81355	3.82821	2	2	2.60702	2
Up	ENSG00000133878	4.65032	0.00031	DUSP26	8p12	protein_coding	5.07969	4.70247	6.56151	5.75486	2	2	2	3.55587
Up	ENSG00000233593	4.64988	0.0127	LINC02609	1p22.2	lncRNA	3.2692	2.93975	4.25364	3.01463	2	2	2	2
Up	ENSG00000115756	4.6493	8.01e-07	HPCAL1	2p25.1	protein_coding	6.08888	6.04391	6.07289	4.72511	2.80625	2.82008	2.60702	2
Up	ENSG00000110675	4.64617	0.000755	ELMOD1	11q22.3	protein_coding	4.85709	4.45317	4.13486	4.27096	2.32141	2	2	2.47303
Up	ENSG00000136160	4.64566	6.94e-05	EDNRB	13q22.3	protein_coding	4.85709	4.62406	6.10484	5.64147	2.32141	2	3.3614	2
Up	ENSG00000185519	4.63772	0.0689	FAM131C	1p36.13	protein_coding	4.46807	3.28373	2.81046	2	2	2	2	2
Up	ENSG00000108509	4.63766	0.000113	CAMTA2	17p13.2	protein_coding	4.77454	4.78886	5.38157	4.60927	2.5841	2.46754	2	2
Up	ENSG00000177854	4.63575	0.0844	TMEM187	Xq28	protein_coding	2.68204	2.48719	2	4.77973	2	2	2	2
Up	ENSG00000133169	4.63438	1.21e-09	BEX1	Xq22.1	protein_coding	6.84307	7.17247	6.97854	6.80943	2.32141	2.46754	4.22089	3.11374
Up	ENSG00000091622	4.6274	0.0107	PITPNM3	17p13.1	protein_coding	3.68533	3.66935	3.32627	2.81991	2	2	2	2
Up	ENSG00000184156	4.62496	0.0206	KCNQ3	8q24.22	protein_coding	2.38095	3.44446	4.13486	3.33947	2	2	2	2
Up	ENSG00000180155	4.6212	0.00594	LYNX1	8q24.3	protein_coding	4.54479	3.31734	3.09129	4.19262	2	2	2.60702	2
Up	ENSG00000128482	4.61669	0.0528	RNF112	17p11.2	protein_coding	2.13847	2.60073	3.09129	4.60927	2	2	2	2
Up	ENSG00000154553	4.61124	0.0455	PDLIM3	4q35.1	protein_coding	3.32827	3.61633	2	4.02189	2	2	2	2
Up	ENSG00000182022	4.61021	0.00438	CHST15	10q26.13	protein_coding	4.30118	3.10282	4.00543	4.02189	2.32141	2	2	2
Up	ENSG00000171044	4.60818	0.00181	XKR6	8p23.1	protein_coding	4.46807	4.01489	3.86322	4.97959	2.5841	2	2	2
Up	ENSG00000054356	4.60793	1.01e-06	PTPRN	2q35	protein_coding	6.51471	6.9865	6.99569	7.10508	4.16792	2	2	2.82867
Up	ENSG00000243444	4.6055	0.00115	NA	NANA	NA	4.44156	4.03524	4.88889	4.4833	2	2	2	2.82867
Up	ENSG00000280234	4.59835	0.00272		15q11.2	TEC	3.85562	3.86386	4.25364	3.60444	2	2.46754	2	2
Up	ENSG00000078699	4.59737	0.0165	CBFA2T2	20q11.21	protein_coding	2.58849	3.24932	5.15616	3.33947	2	2.46754	2	2
Up	ENSG00000182667	4.59424	4.91e-08	NTM	11q25	protein_coding	5.89736	6.15032	6.58436	5.34816	2.32141	2.82008	2.60702	3.11374
Up	ENSG00000008441	4.58361	8.24e-07	NFIX	19p13.13	protein_coding	7.01921	6.84963	6.85247	7.37714	2.99871	4.38136	2	2
Up	ENSG00000178188	4.58185	0.0118	SH2B1	16p11.2	protein_coding	4.2099	3.93053	4.36337	2.3278	2	2	2	2.47303
Up	ENSG00000178188	4.58185	0.0118	SH2B1	16p11.2	protein_coding	4.2099	3.93053	4.36337	2.3278	2	2	2	2.47303
Up	ENSG00000124313	4.58168	0.011	IQSEC2	Xp11.22	protein_coding	3.32827	3.81763	3.09129	3.18617	2	2	2	2
Up	ENSG00000148057	4.58021	0.0936	IDNK	9q21.32	protein_coding	2	2.48719	4.25364	3.82821	2	2	2	2
Up	ENSG00000148057	4.58021	0.0936	IDNK	9q21.32	protein_coding	2	2.48719	4.25364	3.82821	2	2	2	2
Up	ENSG00000185046	4.57611	0.000118	ANKS1B	12q23.1	protein_coding	4.85709	4.82436	5.2159	4.54766	2.5841	2	2.60702	2
Up	ENSG00000152642	4.57205	0.0185	GPD1L	3p22.3	protein_coding	2.93101	2.75586	3.32627	4.19262	2	2	2	2
Up	ENSG00000102181	4.57103	4.48e-09	CD99L2	Xq28	protein_coding	6.0367	6.29651	6.36443	6.2564	2	3.33971	2.60702	3.11374
Up	ENSG00000100346	4.57076	0.0116	CACNA1I	22q13.1	protein_coding	2.8527	3.21406	3.70545	3.72066	2	2	2	2
Up	ENSG00000121900	4.56785	0.0117	TMEM54	1p35.1	protein_coding	3.68533	3.58907	3.09129	3.01463	2	2	2	2
Up	ENSG00000136828	4.56598	0.00884	RALGPS1	9q33.3	protein_coding	3.2692	3.17793	3.52828	3.60444	2	2	2	2
Up	ENSG00000149295	4.56378	0.0831	DRD2	11q23.2	protein_coding	3.8149	4.1884	2	2.3278	2	2	2	2
Up	ENSG00000158445	4.5618	0.0496	KCNB1	20q13.13	protein_coding	3.49222	3.35019	2	4.02189	2	2	2	2
Up	ENSG00000170382	4.56099	0.00118	LRRN2	1q32.1	protein_coding	4.11244	3.97333	4.73406	4.83235	2	2.46754	2	2.47303
Up	ENSG00000170382	4.56099	0.00118	LRRN2	1q32.1	protein_coding	4.11244	3.97333	4.73406	4.83235	2	2.46754	2	2.47303
Up	ENSG00000178821	4.55708	0.0138	TMEM52	1p36.33	protein_coding	3.38501	3.14086	4.00543	2.81991	2	2	2	2
Up	ENSG00000187134	4.55654	0.0103	AKR1C1	10p15.1	protein_coding	3.20761	3.10282	3.86322	3.33947	2	2	2	2
Up	ENSG00000141854	4.55652	0.013	MISP3	19p13.12	protein_coding	2.93101	3.72049	3.70545	3.01463	2	2	2	2
Up	ENSG00000136002	4.55615	0.000816	ARHGEF4	2q21.1	protein_coding	4.46807	4.43797	4.46535	4.19262	2.32141	2	2	2.47303
Up	ENSG00000272031	4.55522	0.0478	ANKRD34A	1q21.1	protein_coding	2.38095	2.22917	4.13486	3.9283	2	2	2	2
Up	ENSG00000197696	4.55461	6.21e-05	NMB	15q25.2	protein_coding	6.08031	6.61302	4.56059	5.19583	3.32038	2	2.60702	2
Up	ENSG00000159674	4.55168	0.0276	SPON2	4p16.3	protein_coding	4.00792	3.53295	3.09129	2.3278	2	2	2	2
Up	ENSG00000109819	4.54813	0.0117	PPARGC1A	4p15.2	protein_coding	3.07592	3.61633	3.70545	3.01463	2	2	2	2
Up	ENSG00000155961	4.54747	0.026	RAB39B	Xq28	protein_coding	3.72983	3.90865	2.46141	2.81991	2	2	2	2
Up	ENSG00000162407	4.54614	0.00188	PLPP3	1p32.2	protein_coding	3.85562	4.07508	4.81355	4.54766	2.5841	2	2	2
Up	ENSG00000152926	4.54536	0.0372	ZNF117	7q11.21	protein_coding	2.58849	2.60073	4.56059	2.81991	2	2	2	2
Up	ENSG00000180660	4.5447	0.0406	MAB21L1	13q13.3	protein_coding	2.93101	2.42688	4.56059	2.59473	2	2	2	2
Up	ENSG00000157103	4.54328	0.00446	SLC6A1	3p25.3	protein_coding	3.43961	4.32685	3.52828	3.9283	2	2	2.60702	2
Up	ENSG00000158555	4.5427	0.00334	GDPD5	11q13.5	protein_coding	3.49222	3.99426	4.00543	3.9283	2.32141	2	2	2
Up	ENSG00000099308	4.54205	0.0122	MAST3	19p13.11	protein_coding	3.43961	3.02359	3.09129	3.82821	2	2	2	2
Up	ENSG00000125510	4.53983	0.001	OPRL1	20q13.33	protein_coding	5.06239	4.98983	5.70711	3.33947	2	2	3.03297	2.47303
Up	ENSG00000260455	4.53818	0.0542	NBAT1	6p22.3	lncRNA	2.48845	2.29813	2.81046	4.60927	2	2	2	2
Up	ENSG00000198759	4.53796	0.031	EGFL6	Xp22.2	protein_coding	2.38095	3.47456	2.81046	4.19262	2	2	2	2
Up	ENSG00000173227	4.53761	0.0118	SYT12	11q13.2	protein_coding	3.63942	3.21406	2.81046	4.88312	2	2	2	2.47303
Up	ENSG00000165566	4.53723	0.00305	AMER2	13q12.13	protein_coding	3.97133	3.66935	3.86322	3.9283	2	2	2	2.47303
Up	ENSG00000164176	4.53532	0.0126	EDIL3	5q14.3	protein_coding	2.93101	3.72049	3.52828	3.18617	2	2	2	2
Up	ENSG00000188211	4.53447	0.0405	NCR3LG1	11p15.1	protein_coding	2.2648	2.89593	4.46535	3.01463	2	2	2	2
Up	ENSG00000100003	4.52337	0.00991	SEC14L2	22q12.2	protein_coding	4.33037	2.98228	4.46535	3.01463	2	2	2.60702	2
Up	ENSG00000175048	4.52313	0.00024	ZDHHC14	6q25.3	protein_coding	5.11366	4.34326	5.09384	4.54766	2.5841	2	2	2.47303
Up	ENSG00000184524	4.52069	1.23e-07	CEND1	11p15.5	protein_coding	6.33915	5.86797	6.10484	5.41869	2.32141	2.82008	2	3.35168
Up	ENSG00000154930	4.52043	0.0113	ACSS1	20p11.21	protein_coding	3.07592	3.64308	3.32627	3.33947	2	2	2	2
Up	ENSG00000152583	4.51924	3.99e-08	SPARCL1	4q22.1	protein_coding	6.66548	6.70794	6.41628	6.51969	2.32141	3.10316	4.04917	2
Up	ENSG00000154898	4.51558	0.0644	CCDC144CP	17p11.2	transcribed_processed_pseudogene	2.2648	2.15675	4.36337	3.60444	2	2	2	2
Up	ENSG00000174951	4.51283	0.0252	FUT1	19q13.33	protein_coding	3.77299	4.07508	2	4.4833	2	2	2	2.47303
Up	ENSG00000086300	4.51264	0.000616	SNX10	7p15.2	protein_coding	4.54479	4.51241	5.90156	4.27096	2	2.46754	3.03297	2
Up	ENSG00000174306	4.51185	0.000354	ZHX3	20q12	protein_coding	4.87701	4.42261	4.81355	4.88312	2.80625	2	2	2
Up	ENSG00000070886	4.51136	0.0267	EPHA8	1p36.12	protein_coding	3.14327	3.66935	3.86322	2.3278	2	2	2	2
Up	ENSG00000168000	4.51127	0.036	BSCL2	11q12.3	protein_coding	4.17814	4.61057	3.32627	2	2	2	2	2.47303
Up	ENSG00000270953	4.50899	0.0609		7q32.2	lncRNA	3.54297	4.05529	2	3.01463	2	2	2	2
Up	ENSG00000240370	4.50865	0.0867	RPL13P5	12p13.31	transcribed_processed_pseudogene	2.76989	2.85073	4.56059	2	2	2	2	2
Up	ENSG00000250251	4.50277	0.0853	PKD1P6	16p13.11	transcribed_unprocessed_pseudogene	4.41456	2.75586	3.09129	2	2	2	2	2
Up	ENSG00000077157	4.50196	0.0761	PPP1R12B	1q32.1	protein_coding	4.07843	3.64308	2.81046	2	2	2	2	2
Up	ENSG00000130544	4.50136	0.0566	ZNF557	19p13.2	protein_coding	3.85562	3.66935	2	3.18617	2	2	2	2
Up	ENSG00000185567	4.49785	0.0355	AHNAK2	14q32.33	protein_coding	3.54297	4.03524	2.81046	2.3278	2	2	2	2
Up	ENSG00000196358	4.4952	0.0107	NTNG2	9q34.13	protein_coding	3.32827	3.35019	3.52828	3.18617	2	2	2	2
Up	ENSG00000106089	4.49518	0.00214	STX1A	7q11.23	protein_coding	4.17814	4.01489	5.02871	4.19262	2	2	2	2.82867
Up	ENSG00000186648	4.49426	0.027	CARMIL3	14q11.2	protein_coding	3.72983	3.58907	3.32627	2.3278	2	2	2	2
Up	ENSG00000090238	4.49	9.8e-05	YPEL3	16p11.2	protein_coding	5.31692	5.76211	3.86322	5.41869	2	2.46754	2.60702	2.82867
Up	ENSG00000155966	4.48943	0.000179	AFF2	Xq28	protein_coding	4.54479	5.08071	4.88889	5.55017	2.99871	2	2	2
Up	ENSG00000183317	4.48812	0.0329	EPHA10	1p34.3	protein_coding	3.14327	3.06375	4.25364	2.3278	2	2	2	2
Up	ENSG00000162433	4.48621	0.0203	AK4	1p31.3	protein_coding	3.72983	3.06375	3.70545	2.59473	2	2	2	2
Up	ENSG00000116016	4.48126	0.0224	EPAS1	2p21	protein_coding	2.68204	3.97333	3.32627	3.01463	2	2	2	2
Up	ENSG00000131018	4.48006	0.00956	SYNE1	6q25.2	protein_coding	4.64112	5.07089	4.25364	2.59473	2	2.82008	2	2
Up	ENSG00000081087	4.47407	0.0922	OSTM1	6q21	protein_coding	3.77299	4.09459	2	2.3278	2	2	2	2
Up	ENSG00000120658	4.47289	0.0296	ENOX1	13q14.11	protein_coding	2.93101	2.48719	4.25364	3.18617	2	2	2	2
Up	ENSG00000120658	4.47289	0.0296	ENOX1	13q14.11	protein_coding	2.93101	2.48719	4.25364	3.18617	2	2	2	2
Up	ENSG00000104112	4.47018	1.7e-05	SCG3	15q21.2	protein_coding	6.44302	6.58569	6.88963	6.47073	2.5841	2	4.37432	2
Up	ENSG00000185924	4.46738	0.089	RTN4RL1	17p13.3	protein_coding	3.07592	2.48719	2	4.4833	2	2	2	2
Up	ENSG00000182195	4.46172	0.00812	LDOC1	Xq27.1	protein_coding	4.38704	3.02359	3.52828	3.9283	2	2.46754	2	2
Up	ENSG00000166206	4.45697	0.000191	GABRB3	15q12	protein_coding	4.44156	4.8008	4.88889	5.11318	2	2.46754	2	2.82867
Up	ENSG00000162706	4.45518	0.00124	CADM3	1q23.2	protein_coding	5.60662	5.56634	5.2159	6.95891	2	2	4.04917	2
Up	ENSG00000106633	4.45321	0.0468	GCK	7p13	protein_coding	2.13847	3.02359	4.00543	3.60444	2	2	2	2
Up	ENSG00000113578	4.44855	0.0124	FGF1	5q31.3	protein_coding	3.32827	3.10282	3.52828	3.33947	2	2	2	2
Up	ENSG00000187122	4.44326	0.000359	SLIT1	10q24.1	protein_coding	4.41456	5.81012	6.22601	6.13597	3.58325	2	2	2
Up	ENSG00000145362	4.44231	7.52e-08	ANK2	4q25	protein_coding	6.93145	7.93408	8.13641	7.89281	4.90466	3.33971	3.03297	2.47303
Up	ENSG00000182050	4.44155	0.0667	MGAT4C	12q21.32	protein_coding	3.00528	3.3823	2	4.10978	2	2	2	2
Up	ENSG00000138769	4.44095	0.0185	CDKL2	4q21.1	protein_coding	3.49222	3.64308	3.09129	2.81991	2	2	2	2
Up	ENSG00000189058	4.43989	0.07	APOD	3q29	protein_coding	3.32827	4.09459	2	3.01463	2	2	2	2
Up	ENSG00000076826	4.43682	0.00636	CAMSAP3	19p13.2	protein_coding	3.8149	3.44446	3.32627	4.34527	2	2	2.60702	2
Up	ENSG00000137642	4.43092	0.0254	SORL1	11q24.1	protein_coding	3.14327	3.56128	2.46141	3.72066	2	2	2	2
Up	ENSG00000277363	4.43067	6.25e-07	SRCIN1	17q12	protein_coding	6.54615	6.48946	5.66487	5.4527	2	3.33971	2.60702	3.11374
Up	ENSG00000100276	4.42496	0.0245	RASL10A	22q12.2	protein_coding	3.8149	2.98228	3.52828	2.59473	2	2	2	2
Up	ENSG00000100276	4.42496	0.0245	RASL10A	22q12.2	protein_coding	3.8149	2.98228	3.52828	2.59473	2	2	2	2
Up	ENSG00000197147	4.42462	0.0752	LRRC8B	1p22.2	protein_coding	3.49222	4.05529	2	2.81991	2	2	2	2
Up	ENSG00000119614	4.42348	0.0733	VSX2	14q24.3	protein_coding	2.13847	2.29813	3.52828	4.27096	2	2	2	2
Up	ENSG00000176463	4.42181	0.0622	SLCO3A1	15q26.1	protein_coding	3.32827	3.79395	2	3.47803	2	2	2	2
Up	ENSG00000099849	4.41991	0.0752	RASSF7	11p15.5	protein_coding	4.17814	3.14086	2	3.01463	2	2	2	2
Up	ENSG00000068366	4.41783	0.0872	ACSL4	Xq23	protein_coding	4.24097	3.31734	2	2.59473	2	2	2	2
Up	ENSG00000122966	4.41507	0.0176	CIT	12q24.23	protein_coding	5.41555	3.17793	4.64993	2.3278	2	2.46754	2	2.47303
Up	ENSG00000277531	4.41271	0.0292	PNMA8C	19q13.32	protein_coding	2.93101	3.66935	2.46141	3.72066	2	2	2	2
Up	ENSG00000033170	4.41077	0.0238	FUT8	14q23.3	protein_coding	3.54297	3.69514	2.81046	2.81991	2	2	2	2
Up	ENSG00000070808	4.40991	0.0776	CAMK2A	5q32	protein_coding	4.11244	3.3823	2	2.81991	2	2	2	2
Up	ENSG00000021645	4.40522	0.000321	NRXN3	14q24.3	protein_coding	4.27139	4.87038	4.73406	4.88312	2.5841	2.46754	2	2
Up	ENSG00000174939	4.40403	0.00582	ASPHD1	16p11.2	protein_coding	4.54479	4.74013	4.36337	3.18617	2	2	3.03297	2
Up	ENSG00000127084	4.40318	0.0347	FGD3	9q22.31	protein_coding	3.38501	3.02359	4.00543	2.3278	2	2	2	2
Up	ENSG00000273079	4.39801	0.000309	GRIN2B	12p13.1	protein_coding	4.75314	4.31025	4.88889	4.83235	2.5841	2.46754	2	2
Up	ENSG00000212864	4.3966	1.07e-06	RNF208	9q34.3	protein_coding	6.77038	6.04391	5.48231	5.88511	2.32141	2	3.62875	3.11374
Up	ENSG00000167654	4.39608	1.2e-05	ATCAY	19p13.3	protein_coding	6.63656	6.78203	8.09724	7.18818	4.16792	4.15211	2	2
Up	ENSG00000205090	4.39499	0.0634	TMEM240	1p36.33	protein_coding	4.27139	2.15675	2.81046	3.01463	2	2	2	2
Up	ENSG00000122042	4.39413	0.0136	UBL3	13q12.3	protein_coding	4.11244	4.09459	2.46141	3.72066	2	2	2.60702	2
Up	ENSG00000171766	4.39292	0.0174	GATM	15q21.1	protein_coding	3.00528	2.98228	3.52828	3.60444	2	2	2	2
Up	ENSG00000152932	4.39029	0.00691	RAB3C	5q11.2	protein_coding	3.592	3.58907	4.36337	3.33947	2	2	2	2.47303
Up	ENSG00000152969	4.38767	0.0233	JAKMIP1	4p16.1	protein_coding	3.07592	3.02359	4.00543	2.81991	2	2	2	2
Up	ENSG00000121898	4.37968	0.0217	CPXM2	10q26.13	protein_coding	3.72983	3.17793	2.81046	3.18617	2	2	2	2
Up	ENSG00000116985	4.37944	0.0792	BMP8B	1p34.2	protein_coding	2.76989	3.41371	2	4.10978	2	2	2	2
Up	ENSG00000124406	4.37937	0.0388	ATP8A1	4p13	protein_coding	2.2648	3.14086	3.52828	3.82821	2	2	2	2
Up	ENSG00000258754	4.37712	0.016	LINC01579	15q26.2	lncRNA	3.32827	3.31734	3.09129	3.33947	2	2	2	2
Up	ENSG00000128268	4.37667	0.0195	MGAT3	22q13.1	protein_coding	3.20761	3.35019	2.81046	3.60444	2	2	2	2
Up	ENSG00000153814	4.37627	0.0309	JAZF1	7p15.1	protein_coding	3.54297	3.74539	2.81046	2.59473	2	2	2	2
Up	ENSG00000148798	4.37021	1.63e-11	INA	10q24.33	protein_coding	7.66855	7.56761	8.02393	7.88037	2.99871	3.54288	4.96357	3.35168
Up	ENSG00000133019	4.36832	0.00304	CHRM3	1q43	protein_coding	3.97133	4.03524	4.56059	4.54766	2	2	3.03297	2
Up	ENSG00000163995	4.36333	0.0245	ABLIM2	4p16.1	protein_coding	2.93101	3.74539	2.81046	3.33947	2	2	2	2
Up	ENSG00000163596	4.36266	0.0261	ICA1L	2q33.2	protein_coding	3.72983	3.41371	2.81046	2.81991	2	2	2	2
Up	ENSG00000197380	4.36108	0.0188	DACT3	19q13.32	protein_coding	5.21104	3.64308	2.46141	4.02189	2.5841	2	2	2
Up	ENSG00000041515	4.35787	0.0464	MYO16	13q33.3	protein_coding	3.2692	4.01489	2.81046	2.3278	2	2	2	2
Up	ENSG00000008853	4.35776	9.73e-05	RHOBTB2	8p21.3	protein_coding	4.79562	4.97937	5.53016	4.54766	2.80625	2	2	2.47303
Up	ENSG00000160145	4.35729	0.0149	KALRN	3q21.1	protein_coding	3.43961	2.89593	4.00543	5.27401	2.5841	2	2	2
Up	ENSG00000186868	4.35375	0.000193	MAPT	17q21.31	protein_coding	8.98545	9.71545	9.21297	9.14004	5.52121	2.82008	6.34733	2
Up	ENSG00000204314	4.34948	0.0765	PRRT1	6p21.32	protein_coding	3.89523	3.44446	2	3.01463	2	2	2	2
Up	ENSG00000130244	4.34903	0.00997	FAM98C	19q13.2	protein_coding	3.85562	3.79395	4.13486	2.81991	2	2	2	2.47303
Up	ENSG00000239305	4.34785	0.0185	RNF103	2p11.2	protein_coding	3.07592	3.47456	3.09129	3.33947	2	2	2	2
Up	ENSG00000214595	4.34775	0.0547	EML6	2p16.1	protein_coding	2.2648	2.48719	3.86322	3.82821	2	2	2	2
Up	ENSG00000109944	4.34743	0.0239	JHY	11q24.1	protein_coding	3.14327	3.06375	2.81046	3.82821	2	2	2	2
Up	ENSG00000178947	4.34712	0.00505	SMIM10L2A	Xq26.3	protein_coding	3.63942	3.69514	3.86322	5.1551	2.32141	2	2	2.47303
Up	ENSG00000186007	4.34038	0.0814	LEMD1	1q32.1	protein_coding	2.58849	2.22917	2.46141	4.4833	2	2	2	2
Up	ENSG00000101188	4.33409	0.0711	NTSR1	20q13.33	protein_coding	2.13847	4.1884	2.81046	3.01463	2	2	2	2
Up	ENSG00000219438	4.33372	0.000411	TAFA5	22q13.32	protein_coding	4.85709	5.13826	4.56059	4.34527	2	2	3.03297	2.47303
Up	ENSG00000132639	4.33084	0.00664	SNAP25	20p12.2	protein_coding	3.54297	3.97333	3.52828	3.72066	2	2	2.60702	2
Up	ENSG00000273274	4.32948	0.0282	ZBTB8B	1p35.1	protein_coding	2.68204	3.99426	2.46141	4.60927	2	2	2	2.47303
Up	ENSG00000189410	4.32801	0.0235	SH2D5	1p36.12	protein_coding	2.68204	3.41371	3.32627	3.47803	2	2	2	2
Up	ENSG00000135406	4.32752	0.0846	PRPH	12q13.12	protein_coding	4.07843	3.10282	2	3.01463	2	2	2	2
Up	ENSG00000251615	4.327	0.032		4p16.1	lncRNA	2.68204	3.81763	2.81046	3.33947	2	2	2	2
Up	ENSG00000186409	4.32456	0.0242	CCDC30	1p34.2	protein_coding	3.49222	3.47456	2.81046	3.01463	2	2	2	2
Up	ENSG00000101489	4.32094	1.12e-05	CELF4	18q12.2	protein_coding	6.72164	7.16094	6.99569	7.02822	4.52143	2.46754	2.60702	2
Up	ENSG00000126733	4.31733	0.0269	DACH2	Xq21.2	protein_coding	2.8527	2.80408	3.32627	3.82821	2	2	2	2
Up	ENSG00000116014	4.31686	0.0227	KISS1R	19p13.3	protein_coding	3.14327	3.21406	3.70545	2.81991	2	2	2	2
Up	ENSG00000118454	4.31555	0.08	ANKRD13C	1p31.1	protein_coding	2.13847	2.36394	4.25364	3.33947	2	2	2	2
Up	ENSG00000064692	4.31407	0.0107	SNCAIP	5q23.2	protein_coding	3.00528	3.61633	4.36337	3.60444	2.32141	2	2	2
Up	ENSG00000142530	4.31235	0.0917	FAM71E1	19q13.33	protein_coding	3.63942	2.80408	3.86322	2	2	2	2	2
Up	ENSG00000127328	4.30872	0.00308	RAB3IP	12q15	protein_coding	4.24097	4.35948	4.13486	4.19262	2	2	3.03297	2
Up	ENSG00000276291	4.30655	0.00881	FRG1HP	9p11.2	transcribed_unprocessed_pseudogene	3.20761	3.61633	4.25364	3.60444	2	2	2	2.47303
Up	ENSG00000240694	4.30569	0.00206	PNMA2	8p21.2	protein_coding	4.11244	4.15161	4.25364	4.41593	2	2.46754	2.60702	2
Up	ENSG00000101439	4.30141	3.16e-23	CST3	20p11.21	protein_coding	11.6212	11.561	11.4303	11.1641	6.53669	7.28142	7.88425	6.69116
Up	ENSG00000101439	4.30141	3.16e-23	CST3	20p11.21	protein_coding	11.6212	11.561	11.4303	11.1641	6.53669	7.28142	7.88425	6.69116
Up	ENSG00000184828	4.30131	0.0288	ZBTB7C	18q21.1	protein_coding	2.8527	2.75586	3.32627	3.82821	2	2	2	2
Up	ENSG00000153933	4.30019	0.0228	DGKE	17q22	protein_coding	2.38095	3.41371	4.36337	4.02189	2	2	2	2.47303
Up	ENSG00000087495	4.29459	0.00952	PHACTR3	20q13.32	protein_coding	3.93378	3.17793	5.02871	4.34527	2	2	3.03297	2
Up	ENSG00000132386	4.29046	0.00858	SERPINF1	17p13.3	protein_coding	3.20761	3.61633	4.13486	3.72066	2	2	2	2.47303
Up	ENSG00000151468	4.29006	0.0245	CCDC3	10p13	protein_coding	3.07592	3.41371	2.81046	3.47803	2	2	2	2
Up	ENSG00000072954	4.2864	0.02	TMEM38A	19p13.11	protein_coding	2.8527	3.28373	4.73406	3.18617	2.32141	2	2	2
Up	ENSG00000153823	4.28612	0.0874	PID1	2q36.3	protein_coding	3.592	3.47456	3.32627	2	2	2	2	2
Up	ENSG00000108669	4.28006	0.016	CYTH1	17q25.3	protein_coding	3.07592	2.89593	4.00543	4.34527	2	2	2	2.47303
Up	ENSG00000088992	4.27614	0.0844	TESC	12q24.22	protein_coding	2.2648	2.15675	3.86322	3.82821	2	2	2	2
Up	ENSG00000072818	4.27346	0.056	ACAP1	17p13.1	protein_coding	3.89523	2.54507	3.52828	2.3278	2	2	2	2
Up	ENSG00000165434	4.27213	2.04e-08	PGM2L1	11q13.4	protein_coding	7.05462	7.27438	6.5383	6.82249	2.99871	2.46754	2.60702	4.39732
Up	ENSG00000188981	4.27085	0.0233	MSANTD1	4p16.3	protein_coding	3.14327	2.85073	3.52828	3.33947	2	2	2	2
Up	ENSG00000153902	4.26896	0.0916	LGI4	19q13.12	protein_coding	3.38501	3.06375	3.86322	2	2	2	2	2
Up	ENSG00000269388	4.26107	0.00539		19q13.41	transcribed_processed_pseudogene	4.2099	3.99426	3.70545	4.72511	2	2	3.03297	2
Up	ENSG00000129295	4.25983	0.0454	LRRC6	8q24.22	protein_coding	2.8527	3.02359	2.46141	4.02189	2	2	2	2
Up	ENSG00000166501	4.25153	0.0216	PRKCB	16p12.2	protein_coding	4.4941	3.79395	5.53016	2.3278	2.80625	2	2	2
Up	ENSG00000010278	4.25107	0.0321	CD9	12p13.31	protein_coding	2.76989	3.72049	3.09129	3.01463	2	2	2	2
Up	ENSG00000142197	4.25061	0.0297	DOP1B	21q22.12	protein_coding	3.32827	2.60073	3.32627	3.47803	2	2	2	2
Up	ENSG00000196581	4.25034	0.019	AJAP1	1p36.32	protein_coding	3.72983	3.95209	6.22601	2.3278	2	2	2.60702	2.82867
Up	ENSG00000112139	4.24935	0.0924	MDGA1	6p21.2	protein_coding	3.592	3.72049	2	2.81991	2	2	2	2
Up	ENSG00000198934	4.24877	0.0286	MAGEE1	Xq13.3	protein_coding	2.93101	3.44446	2.81046	3.47803	2	2	2	2
Up	ENSG00000112365	4.24595	0.0683	ZBTB24	6q21	protein_coding	4.17814	2.65432	2.81046	2.3278	2	2	2	2
Up	ENSG00000143801	4.23956	0.0267	PSEN2	1q42.13	protein_coding	3.20761	2.70598	3.09129	4.72511	2.32141	2	2	2
Up	ENSG00000164663	4.2395	0.0561	USP49	6p21.1	protein_coding	3.14327	3.93053	2.81046	2.3278	2	2	2	2
Up	ENSG00000117480	4.23754	0.0765	FAAH	1p33	protein_coding	2.13847	3.41371	4.00543	2.59473	2	2	2	2
Up	ENSG00000167779	4.23546	0.0546	IGFBP6	12q13.13	protein_coding	4.68698	3.10282	2	3.47803	2.32141	2	2	2
Up	ENSG00000260664	4.23392	0.0242		16q22.2	lncRNA	3.00528	2.60073	4.46535	3.9283	2.32141	2	2	2
Up	ENSG00000111674	4.23352	9.47e-07	ENO2	12p13.31	protein_coding	7.40262	7.3855	7.83682	7.74967	2.80625	2	4.51299	4.59557
Up	ENSG00000174469	4.23221	2.06e-06	CNTNAP2	7q35	protein_coding	5.45584	5.66755	5.57648	6.19744	3.32038	2	2	2.82867
Up	ENSG00000076554	4.22956	0.0338	TPD52	8q21.13	protein_coding	2.76989	2.89593	3.09129	3.82821	2	2	2	2
Up	ENSG00000162631	4.22785	0.0109	NTNG1	1p13.3	protein_coding	4.07843	3.61633	3.32627	3.33947	2	2.46754	2	2
Up	ENSG00000275620	4.22543	0.0126		20q13.33	lncRNA	3.49222	2.98228	4.13486	3.82821	2.32141	2	2	2
Up	ENSG00000137843	4.2226	0.00994	PAK6	15q15.1	protein_coding	3.85562	3.17793	3.86322	3.60444	2	2	2.60702	2
Up	ENSG00000140396	4.22097	0.0387	NCOA2	8q13.3	protein_coding	2.48845	3.02359	3.32627	3.72066	2	2	2	2
Up	ENSG00000184916	4.21836	0.00884	JAG2	14q32.33	protein_coding	3.49222	3.47456	4.64993	4.72511	2	2	2	2.82867
Up	ENSG00000183044	4.21753	0.00145	ABAT	16p13.2	protein_coding	4.33037	3.64308	4.56059	5.34816	2.32141	2.46754	2	2.47303
Up	ENSG00000184984	4.21424	0.066	CHRM5	15q14	protein_coding	2.48845	3.14086	4.13486	2.3278	2	2	2	2
Up	ENSG00000117620	4.21361	0.0386	SLC35A3	1p21.2	protein_coding	3.07592	3.69514	3.09129	2.59473	2	2	2	2
Up	ENSG00000100285	4.21265	0.089	NEFH	22q12.2	protein_coding	3.14327	3.69514	2	3.33947	2	2	2	2
Up	ENSG00000143847	4.21218	0.0345	PPFIA4	1q32.1	protein_coding	3.20761	3.06375	3.70545	2.59473	2	2	2	2
Up	ENSG00000041982	4.21024	0.0746	TNC	9q33.1	protein_coding	3.43961	2.29813	4.00543	2.3278	2	2	2	2
Up	ENSG00000138030	4.20739	0.0863	KHK	2p23.3	protein_coding	3.43961	3.44446	2	3.33947	2	2	2	2
Up	ENSG00000101333	4.20272	0.00327	PLCB4	20p12.3	protein_coding	3.85562	4.17012	4.46535	4.10978	2	2	2.60702	2.47303
Up	ENSG00000196132	4.2026	0.0569	MYT1	20q13.33	protein_coding	2.68204	4.01489	2.81046	2.59473	2	2	2	2
Up	ENSG00000272168	4.19697	0.0448	CASC15	6p22.3	lncRNA	3.00528	3.69514	2.46141	3.18617	2	2	2	2
Up	ENSG00000176641	4.19658	0.0282	RNF152	18q21.33	protein_coding	2.58849	3.47456	4.64993	3.01463	2	2.46754	2	2
Up	ENSG00000075340	4.19402	1.7e-05	ADD2	2p13.3	protein_coding	5.46903	6.15032	4.96049	4.97959	2.5841	2.46754	3.3614	2
Up	ENSG00000122012	4.19317	0.026	SV2C	5q13.3	protein_coding	3.20761	3.14086	3.32627	3.01463	2	2	2	2
Up	ENSG00000162692	4.1848	0.0074	VCAM1	1p21.2	protein_coding	4.07843	4.03524	5.74816	3.01463	2.32141	2	2	2.82867
Up	ENSG00000206052	4.17925	0.00455	DOK6	18q22.2	protein_coding	4.38704	3.93053	3.52828	4.4833	2	2.46754	2	2.47303
Up	ENSG00000158856	4.17226	0.024	DMTN	8p21.3	protein_coding	4.14566	3.84093	2.46141	3.33947	2	2	2	2.47303
Up	ENSG00000132024	4.16798	0.0102	CC2D1A	19p13.12	protein_coding	3.63942	3.44446	4.46535	5.72734	2	2	2	3.11374
Up	ENSG00000263146	4.16	0.0324	LINC01896	18q23	lncRNA	3.32827	3.28373	3.09129	2.81991	2	2	2	2
Up	ENSG00000139973	4.15995	0.0207	SYT16	14q23.2	protein_coding	2.76989	3.17793	4.36337	3.72066	2	2	2.60702	2
Up	ENSG00000130338	4.15821	4.22e-06	TULP4	6q25.3	protein_coding	5.27249	5.34794	6.07289	5.41869	2.99871	2	2	3.11374
Up	ENSG00000133460	4.15622	0.0623	SLC2A11	22q11.23	protein_coding	4.11244	3.02359	4.25364	2	2.32141	2	2	2
Up	ENSG00000084731	4.15379	0.000359	KIF3C	2p23.3	protein_coding	4.8164	4.5832	5.53016	4.19262	2.5841	2.82008	2	2
Up	ENSG00000169213	4.15179	8.46e-12	RAB3B	1p32.3	protein_coding	6.42284	6.66942	6.96119	7.0506	3.58325	2.46754	3.3614	3.55587
Up	ENSG00000135749	4.15166	0.031	PCNX2	1q42.2	protein_coding	2.13847	3.90865	3.86322	5.07001	2.32141	2	2.60702	2
Up	ENSG00000170396	4.14661	0.0256	ZNF804A	2q32.1	protein_coding	3.32827	2.60073	4.46535	3.47803	2	2	2	2.47303
Up	ENSG00000107331	4.14635	0.00421	ABCA2	9q34.3	protein_coding	4.38704	3.79395	4.00543	4.19262	2	2	2.60702	2.47303
Up	ENSG00000204851	4.14073	0.00158	PNMA8B	19q13.32	protein_coding	5.87773	5.35605	4.00543	4.77973	3.32038	2	2	2
Up	ENSG00000171956	4.14016	0.0198	FOXB1	15q22.2	protein_coding	3.49222	3.02359	3.09129	4.34527	2	2.46754	2	2
Up	ENSG00000131370	4.13418	1.8e-05	SH3BP5	3p25.1	protein_coding	5.30226	4.59695	5.32844	5.95796	2.80625	2	2.60702	2.82867
Up	ENSG00000162981	4.13185	0.0161	LRATD1	2p24.3	protein_coding	3.43961	3.35019	3.09129	4.19262	2	2	2	2.47303
Up	ENSG00000205707	4.13146	0.0456	ETFRF1	12p12.1	protein_coding	2.76989	2.89593	2.81046	3.82821	2	2	2	2
Up	ENSG00000171695	4.13031	0.033	LKAAEAR1	20q13.33	protein_coding	3.00528	3.3823	3.09129	3.01463	2	2	2	2
Up	ENSG00000133134	4.12657	3.22e-06	BEX2	Xq22.2	protein_coding	5.89736	5.45751	5.32844	5.31156	2.99871	3.10316	2	2
Up	ENSG00000102290	4.11481	0.0441	PCDH11X	Xq21.31	protein_coding	3.38501	2.85073	3.52828	2.59473	2	2	2	2
Up	ENSG00000272163	4.11116	0.0614		8p21.2	lncRNA	3.85562	2.89593	2.46141	2.81991	2	2	2	2
Up	ENSG00000100218	4.11076	0.00745	RSPH14	22q11.23	protein_coding	3.54297	3.64308	4.13486	4.77973	2	2.46754	2.60702	2
Up	ENSG00000132000	4.11057	0.0491	PODNL1	19p13.12	protein_coding	3.00528	2.60073	3.86322	2.81991	2	2	2	2
Up	ENSG00000117598	4.10919	0.0475	PLPPR5	1p21.3	protein_coding	3.43961	2.54507	3.52828	2.81991	2	2	2	2
Up	ENSG00000143502	4.10707	0.0665	SUSD4	1q41	protein_coding	4.59376	3.21406	2	3.18617	2.32141	2	2	2
Up	ENSG00000178662	4.09861	1.12e-05	CSRNP3	2q24.3	protein_coding	4.91604	5.93446	6.67228	5.67066	3.45779	2.82008	2.60702	2
Up	ENSG00000150394	4.09275	0.000499	CDH8	16q21	protein_coding	4.24097	4.83601	5.48231	4.34527	2.5841	2.82008	2	2
Up	ENSG00000166407	4.09241	0.018	LMO1	11p15.4	protein_coding	3.49222	3.69514	2.81046	3.9283	2	2	2.60702	2
Up	ENSG00000250091	4.09081	0.019	DNAH10OS	12q24.31	lncRNA	3.43961	3.02359	3.32627	4.19262	2.32141	2	2	2
Up	ENSG00000141431	4.0895	0.0013	ASXL3	18q12.1	protein_coding	4.46807	4.9259	4.00543	4.4833	2.32141	2	3.03297	2
Up	ENSG00000231754	4.08537	0.0639		6p22.3	lncRNA	2.76989	2.85073	2.46141	3.9283	2	2	2	2
Up	ENSG00000019505	4.08492	1.68e-07	SYT13	11p11.2	protein_coding	6.25792	6.44834	6.39059	6.15675	2.32141	3.33971	2	3.89381
Up	ENSG00000158985	4.08308	0.0484	CDC42SE2	5q31.1	protein_coding	2.48845	3.24932	3.09129	3.47803	2	2	2	2
Up	ENSG00000169758	4.08204	0.0814	TMEM266	15q24.2	protein_coding	2.38095	3.35019	3.86322	2.3278	2	2	2	2
Up	ENSG00000112309	4.08079	0.00175	B3GAT2	6q13	protein_coding	4.68698	3.93053	4.96049	4.10978	2.32141	2.82008	2	2
Up	ENSG00000095370	4.07675	0.0456	SH2D3C	9q34.11	protein_coding	3.20761	3.3823	3.09129	2.59473	2	2	2	2
Up	ENSG00000260001	4.0747	0.0503	TGFBR3L	19p13.2	protein_coding	4.30118	4.27647	2	4.66835	2	2	3.03297	2
Up	ENSG00000198597	4.07209	0.031	ZNF536	19q12	protein_coding	2.48845	3.35019	4.36337	3.47803	2	2	2.60702	2
Up	ENSG00000165995	4.07156	0.0825	CACNB2	10p12.33	protein_coding	2.38095	2.93975	2.46141	4.02189	2	2	2	2
Up	ENSG00000168434	4.06987	0.0393	COG7	16p12.2	protein_coding	3.20761	2.75586	3.09129	3.33947	2	2	2	2
Up	ENSG00000112137	4.06655	0.000495	PHACTR1	6p24.1	protein_coding	5.25737	4.13285	4.56059	5.19583	2	2.82008	2	2.82867
Up	ENSG00000165323	4.06616	0.000926	FAT3	11q14.3	protein_coding	4.59376	4.49783	4.00543	4.60927	2.32141	2.46754	2	2.47303
Up	ENSG00000198863	4.06539	0.00504	RUNDC1	17q21.31	protein_coding	4.00792	4.03524	4.25364	3.72066	2.32141	2	2	2.47303
Up	ENSG00000175893	4.06359	0.0401	ZDHHC21	9p22.3	protein_coding	3.20761	2.98228	2.81046	3.33947	2	2	2	2
Up	ENSG00000167912	4.06357	0.0521		8q12.1	lncRNA	2.48845	2.65432	3.09129	4.72511	2	2.46754	2	2
Up	ENSG00000092054	4.06184	0.0561	MYH7	14q11.2	protein_coding	2.58849	2.70598	3.86322	3.01463	2	2	2	2
Up	ENSG00000106701	4.0572	0.0401	FSD1L	9q31.2	protein_coding	2.8527	2.98228	3.52828	3.01463	2	2	2	2
Up	ENSG00000101180	4.0561	0.0419	HRH3	20q13.33	protein_coding	3.32827	3.14086	2.81046	3.01463	2	2	2	2
Up	ENSG00000152092	4.05289	0.051	ASTN1	1q25.2	protein_coding	2.8527	3.06375	3.70545	2.59473	2	2	2	2
Up	ENSG00000164197	4.04997	0.0639	RNF180	5q12.3	protein_coding	3.592	3.64308	4.13486	2	2.32141	2	2	2
Up	ENSG00000142544	4.04699	0.00623	CTU1	19q13.41	protein_coding	6.18789	4.01489	4.25364	5.07001	2	2	2	3.55587
Up	ENSG00000177875	4.04526	2.91e-06	CCDC184	12q13.11	protein_coding	7.81514	7.56061	7.18694	7.00548	2	3.54288	4.04917	4.68533
Up	ENSG00000181638	4.04055	0.045	ZFP41	8q24.3	protein_coding	2.93101	3.41371	3.09129	2.81991	2	2	2	2
Up	ENSG00000140474	4.03856	0.0802	ULK3	15q24.1	protein_coding	2.38095	2.48719	4.00543	3.01463	2	2	2	2
Up	ENSG00000164050	4.03615	0.00802	PLXNB1	3p21.31	protein_coding	4.44156	4.1884	3.86322	3.33947	2	2.46754	2	2.47303
Up	ENSG00000154917	4.03172	9.51e-08	RAB6B	3q22.1	protein_coding	6.583	7.08979	7.34244	7.09434	4.52143	3.10316	3.03297	2.47303
Up	ENSG00000174373	4.0302	0.035	RALGAPA1	14q13.2	protein_coding	3.00528	3.14086	5.32844	3.47803	2	2	3.03297	2
Up	ENSG00000187323	4.02939	0.00313	DCC	18q21.2	protein_coding	4.11244	3.58907	4.88889	4.97959	2	2.46754	2	2.82867
Up	ENSG00000171798	4.02574	0.0292	KNDC1	10q26.3	protein_coding	3.63942	3.95209	2.46141	3.47803	2	2	2.60702	2
Up	ENSG00000185946	4.021	0.0195	RNPC3	1p21.1	protein_coding	2.8527	3.79395	3.52828	5.07001	2	2.46754	2.60702	2
Up	ENSG00000177807	4.02019	0.0711	KCNJ10	1q23.2	protein_coding	3.63942	2.42688	3.32627	2.59473	2	2	2	2
Up	ENSG00000278817	4.01925	0.0175		KI270734.1	protein_coding	3.00528	3.97333	3.70545	4.60927	2.5841	2	2	2
Up	ENSG00000148123	4.01863	0.0712	PLPPR1	9q31.1	protein_coding	3.32827	3.53295	2.46141	2.59473	2	2	2	2
Up	ENSG00000148123	4.01863	0.0712	PLPPR1	9q31.1	protein_coding	3.32827	3.53295	2.46141	2.59473	2	2	2	2
Up	ENSG00000105649	4.01615	3.19e-05	RAB3A	19p13.11	protein_coding	7.64841	7.16787	8.37783	7.38596	2	3.54288	5.14514	4.16742
Up	ENSG00000105696	4.01152	8.12e-06	TMEM59L	19p13.11	protein_coding	6.68821	6.85822	6.5383	6.19744	2	2.46754	3.85423	4.03709
Up	ENSG00000105696	4.01152	8.12e-06	TMEM59L	19p13.11	protein_coding	6.68821	6.85822	6.5383	6.19744	2	2.46754	3.85423	4.03709
Up	ENSG00000129355	4.00822	1.62e-08	CDKN2D	19p13.2	protein_coding	6.55854	6.44834	6.49072	6.23701	3.32038	2.82008	4.04917	2
Up	ENSG00000138622	4.00551	0.0527	HCN4	15q24.1	protein_coding	3.00528	3.47456	2.81046	2.81991	2	2	2	2
Up	ENSG00000008196	4.00538	0.00463	TFAP2B	6p12.3	protein_coding	5.02717	4.82436	3.32627	4.02189	2.32141	2	3.03297	2
Up	ENSG00000162076	4.00506	0.013	FLYWCH2	16p13.3	protein_coding	3.32827	3.81763	4.73406	3.9283	2	2	2	2.82867
Up	ENSG00000120251	4.00505	0.00233	GRIA2	4q32.1	protein_coding	4.30118	4.6638	4.46535	4.34527	2	2	2	3.11374
Up	ENSG00000170577	4.00277	0.0455	SIX2	2p21	protein_coding	3.20761	2.89593	3.32627	2.81991	2	2	2	2
Up	ENSG00000175175	4.00244	0.0198	PPM1E	17q22	protein_coding	3.38501	3.84093	3.09129	3.47803	2.32141	2	2	2
Up	ENSG00000172382	3.9996	0.0386	PRSS27	16p13.3	protein_coding	3.38501	2.36394	4.36337	4.60927	2.5841	2	2	2
Up	ENSG00000125851	3.99859	0.00909	PCSK2	20p12.1	protein_coding	3.77299	4.31025	3.70545	4.10978	2	2	2	2.82867
Up	ENSG00000169740	3.99628	0.0188	ZNF32	10q11.21	protein_coding	3.14327	3.24932	3.70545	3.82821	2	2	2	2.47303
Up	ENSG00000086506	3.99425	0.0192	HBQ1	16p13.3	protein_coding	3.8149	3.41371	3.09129	3.47803	2	2	2.60702	2
Up	ENSG00000086506	3.99425	0.0192	HBQ1	16p13.3	protein_coding	3.8149	3.41371	3.09129	3.47803	2	2	2.60702	2
Up	ENSG00000081181	3.98775	0.0587	ARG2	14q24.1	protein_coding	3.592	3.69514	2	3.9283	2	2.46754	2	2
Up	ENSG00000128683	3.98633	0.0034	GAD1	2q31.1	protein_coding	3.2692	4.29346	5.02871	5.58125	2.5841	2	3.03297	2
Up	ENSG00000115993	3.98542	0.0188	TRAK2	2q33.1	protein_coding	3.43961	3.14086	3.86322	3.47803	2.32141	2	2	2
Up	ENSG00000226287	3.98364	0.017	TMEM191A	22q11.21	transcribed_unprocessed_pseudogene	3.592	3.44446	3.52828	3.33947	2	2.46754	2	2
Up	ENSG00000170017	3.9801	2.92e-07	ALCAM	3q13.11	protein_coding	5.86781	5.22936	5.90156	6.15675	2.5841	3.33971	3.03297	2.47303
Up	ENSG00000114279	3.97817	0.000132	FGF12	3q29	protein_coding	4.41456	5.01053	5.32844	5.11318	2.5841	3.10316	2	2
Up	ENSG00000177098	3.97718	0.058	SCN4B	11q23.3	protein_coding	3.00528	2.65432	2.81046	3.60444	2	2	2	2
Up	ENSG00000182771	3.97645	0.0511	GRID1	10q23.2	protein_coding	2.8527	2.75586	3.09129	3.47803	2	2	2	2
Up	ENSG00000198794	3.97138	0.000106	SCAMP5	15q24.2	protein_coding	6.53992	6.66289	6.85247	6.75595	4.52143	2	2	3.11374
Up	ENSG00000088826	3.96687	0.000581	SMOX	20p13	protein_coding	4.66423	4.1884	5.8269	4.83235	2.80625	2	3.03297	2
Up	ENSG00000235106	3.96339	0.0236	BRD3OS	9q34.2	protein_coding	2.58849	3.81763	6.56151	3.33947	2.5841	3.10316	2	2
Up	ENSG00000184258	3.96209	0.0135	NA	NANA	NA	4.24097	3.21406	4.36337	3.9283	2	2.82008	2	2
Up	ENSG00000161544	3.95769	9.62e-08	CYGB	17q25.1	protein_coding	6.00084	5.97187	5.38157	6.38526	3.32038	2.46754	2.60702	3.11374
Up	ENSG00000161544	3.95769	9.62e-08	CYGB	17q25.1	protein_coding	6.00084	5.97187	5.38157	6.38526	3.32038	2.46754	2.60702	3.11374
Up	ENSG00000196639	3.95768	0.0936	HRH1	3p25.3	protein_coding	2.68204	2.65432	4.00543	2.3278	2	2	2	2
Up	ENSG00000143469	3.95763	0.0588	SYT14	1q32.2	protein_coding	3.14327	2.80408	3.52828	2.59473	2	2	2	2
Up	ENSG00000186815	3.95622	0.0252	TPCN1	12q24.13	protein_coding	3.00528	3.76988	3.86322	3.01463	2	2	2.60702	2
Up	ENSG00000169116	3.95437	0.0919	PARM1	4q13.3	protein_coding	2.38095	2.70598	4.00543	2.59473	2	2	2	2
Up	ENSG00000188011	3.95411	0.0839	RTP5	2q37.3	protein_coding	2.58849	3.21406	3.70545	2.3278	2	2	2	2
Up	ENSG00000090932	3.95327	0.00158	DLL3	19q13.2	protein_coding	4.64112	4.72769	4.00543	4.10978	2	2.46754	2.60702	2.47303
Up	ENSG00000214575	3.94322	0.0617	CPEB1	15q25.2	protein_coding	2.48845	3.28373	3.09129	3.18617	2	2	2	2
Up	ENSG00000162545	3.94144	2.92e-15	CAMK2N1	1p36.12	protein_coding	7.53388	7.61568	7.38209	7.24751	3.69866	4.15211	3.03297	4.39732
Up	ENSG00000133069	3.94057	0.0305	TMCC2	1q32.1	protein_coding	3.97133	3.56128	3.09129	2.81991	2.32141	2	2	2
Up	ENSG00000077585	3.93977	0.0543	GPR137B	1q42.3	protein_coding	3.20761	2.75586	3.32627	2.81991	2	2	2	2
Up	ENSG00000174460	3.93948	0.0252	ZCCHC12	Xq24	protein_coding	3.49222	3.47456	3.86322	2.81991	2.32141	2	2	2
Up	ENSG00000099715	3.9377	0.0656	PCDH11Y	Yp11.2	protein_coding	2.68204	2.54507	3.32627	3.47803	2	2	2	2
Up	ENSG00000065989	3.93668	0.000405	PDE4A	19p13.2	protein_coding	5.04489	5.6212	4.36337	5.11318	2	2	3.3614	2.82867
Up	ENSG00000172985	3.93619	0.0348	SH3RF3	2q13	protein_coding	3.32827	3.84093	2.46141	3.72066	2	2	2	2.47303
Up	ENSG00000082213	3.93307	0.0842	C5orf22	5p13.3	protein_coding	2.76989	2.36394	3.86322	2.81991	2	2	2	2
Up	ENSG00000082213	3.93307	0.0842	C5orf22	5p13.3	protein_coding	2.76989	2.36394	3.86322	2.81991	2	2	2	2
Up	ENSG00000170091	3.92935	0.000149	NSG2	5q35.2	protein_coding	7.71079	7.51788	7.73841	7.78347	2.5841	5.29326	4.37432	2
Up	ENSG00000126500	3.92408	0.0722		11q13.1	protein_coding	2.48845	3.50405	3.09129	2.81991	2	2	2	2
Up	ENSG00000168394	3.91354	0.0733	TAP1	6p21.32	protein_coding	4.2099	2.15675	2.81046	3.72066	2	2.46754	2	2
Up	ENSG00000282164	3.91316	0.0714	PEG13	8q24.3	lncRNA	3.38501	2.85073	2.46141	3.18617	2	2	2	2
Up	ENSG00000088899	3.91181	0.000873	LZTS3	20p13	protein_coding	4.33037	4.45317	5.2159	4.93216	2.32141	2	3.3614	2
Up	ENSG00000159164	3.90977	1.91e-17	SV2A	1q21.2	protein_coding	7.65708	7.79039	8.09724	8.38191	4.24589	4.66869	4.6395	3.89381
Up	ENSG00000118432	3.90875	0.0287	CNR1	6q15	protein_coding	2.76989	3.24932	3.86322	3.72066	2	2	2.60702	2
Up	ENSG00000141837	3.90765	0.0781	CACNA1A	19p13.13	protein_coding	3.00528	3.50405	2.46141	2.81991	2	2	2	2
Up	ENSG00000148219	3.9013	0.0776	ASTN2	9q33.1	protein_coding	3.49222	3.02359	2.46141	2.81991	2	2	2	2
Up	ENSG00000198780	3.89806	0.0258	FAM169A	5q13.3	protein_coding	3.07592	3.21406	4.00543	3.33947	2	2.46754	2	2
Up	ENSG00000223768	3.89488	0.0415	LINC00205	21q22.3	lncRNA	2.8527	3.79395	4.00543	2.59473	2	2.46754	2	2
Up	ENSG00000164683	3.89259	0.0831	HEY1	8q21.13	protein_coding	3.63942	2.48719	2.81046	2.81991	2	2	2	2
Up	ENSG00000176956	3.88444	0.00268	LY6H	8q24.3	protein_coding	8.21791	8.04356	7.82728	8.13722	2.32141	2	6.06121	3.73471
Up	ENSG00000144369	3.8828	0.0023	FAM171B	2q32.1	protein_coding	4.30118	3.99426	4.56059	4.60927	2	2.82008	2.60702	2
Up	ENSG00000054282	3.87951	0.0263	SDCCAG8	1q43	protein_coding	3.14327	3.88643	2.81046	4.93216	2	2.46754	2	2.47303
Up	ENSG00000137261	3.87891	0.0802	KIAA0319	6p22.3	protein_coding	3.49222	2.42688	3.09129	2.81991	2	2	2	2
Up	ENSG00000171817	3.87685	0.0897	ZNF540	19q13.12	protein_coding	2.48845	3.28373	2.46141	3.47803	2	2	2	2
Up	ENSG00000179542	3.87662	0.0564	SLITRK4	Xq27.3	protein_coding	3.07592	2.85073	3.09129	3.01463	2	2	2	2
Up	ENSG00000112294	3.87544	0.00912	ALDH5A1	6p22.3	protein_coding	4.30118	4.4831	3.32627	4.88312	2	2	2	3.11374
Up	ENSG00000215447	3.87491	0.0068	NA	NANA	NA	4.56948	4.77683	5.62135	3.01463	2	2	2.60702	3.11374
Up	ENSG00000167889	3.87152	0.0239	MGAT5B	17q25.2	protein_coding	3.20761	3.47456	3.32627	3.60444	2.32141	2	2	2
Up	ENSG00000139977	3.87055	0.0369	NAA30	14q22.3	protein_coding	3.49222	3.86386	3.32627	2.59473	2	2.46754	2	2
Up	ENSG00000145990	3.86852	0.0116	GFOD1	6p23	protein_coding	4.24097	3.95209	3.70545	3.33947	2.32141	2	2.60702	2
Up	ENSG00000197959	3.86689	0.0212	DNM3	1q24.3	protein_coding	4.00792	4.49783	3.09129	3.60444	2	2.82008	2	2
Up	ENSG00000132932	3.86652	0.00198	ATP8A2	13q12.13	protein_coding	5.07969	4.8008	5.2159	5.64147	2	3.72094	2	2
Up	ENSG00000102383	3.85893	0.0848	ZDHHC15	Xq13.3	protein_coding	3.07592	3.28373	3.09129	2.3278	2	2	2	2
Up	ENSG00000171368	3.85404	0.0365	TPPP	5p15.33	protein_coding	4.24097	4.32685	2.46141	3.9283	2	2	3.03297	2
Up	ENSG00000171368	3.85404	0.0365	TPPP	5p15.33	protein_coding	4.24097	4.32685	2.46141	3.9283	2	2	3.03297	2
Up	ENSG00000130714	3.85301	0.00312	POMT1	9q34.13	protein_coding	4.14566	4.07508	4.81355	5.61167	2	2.46754	3.3614	2
Up	ENSG00000157833	3.85242	0.0431	GAREM2	2p23.3	protein_coding	4.64112	3.90865	3.09129	2.59473	2.5841	2	2	2
Up	ENSG00000136051	3.85206	0.0989	WASHC4	12q23.3	protein_coding	2.2648	2.60073	3.52828	3.33947	2	2	2	2
Up	ENSG00000024422	3.8509	0.0949	EHD2	19q13.33	protein_coding	3.54297	2.70598	3.09129	2.3278	2	2	2	2
Up	ENSG00000171724	3.8488	8.11e-05	VAT1L	16q23.1	protein_coding	4.68698	5.83354	4.96049	5.1551	3.16849	2.46754	2	2.47303
Up	ENSG00000136928	3.84734	0.00341	GABBR2	9q22.33	protein_coding	7.75989	8.08927	7.44585	7.78347	3.58325	5.80875	2	2
Up	ENSG00000175395	3.84525	0.0804	ZNF25	10p11.21	protein_coding	2.93101	2.89593	2.46141	3.47803	2	2	2	2
Up	ENSG00000165949	3.8375	0.0727	IFI27	14q32.12	protein_coding	2.8527	2.70598	2.81046	3.47803	2	2	2	2
Up	ENSG00000160469	3.83348	0.00014	BRSK1	19q13.42	protein_coding	5.57037	6.37442	4.25364	5.75486	2.99871	2.46754	3.62875	2
Up	ENSG00000250303	3.83114	0.0765	LINC02762	11q23.1	lncRNA	2.76989	2.54507	3.52828	3.01463	2	2	2	2
Up	ENSG00000260755	3.82853	0.0192		16q21	lncRNA	5.28745	2.75586	6.73488	7.92345	4.16792	2	4.04917	2
Up	ENSG00000090432	3.8165	0.0273	MUL1	1p36.12	protein_coding	3.49222	2.70598	4.73406	4.02189	2	2.46754	2.60702	2
Up	ENSG00000090432	3.8165	0.0273	MUL1	1p36.12	protein_coding	3.49222	2.70598	4.73406	4.02189	2	2.46754	2.60702	2
Up	ENSG00000161265	3.81606	0.0701	U2AF1L4	19q13.12	protein_coding	2.8527	2.85073	2.81046	3.33947	2	2	2	2
Up	ENSG00000130054	3.81176	0.0688	FAM155B	Xq13.1	protein_coding	2.8527	2.70598	3.32627	3.01463	2	2	2	2
Up	ENSG00000114374	3.80845	0.0912	USP9Y	Yq11.221	protein_coding	2.68204	2.48719	3.70545	2.81991	2	2	2	2
Up	ENSG00000171130	3.80525	2.7e-07	ATP6V0E2	7q36.1	protein_coding	7.54014	7.1258	7.32898	7.58309	3.69866	2	4.6395	4.49985
Up	ENSG00000010626	3.80413	0.0814	LRRC23	12p13.31	protein_coding	4.33037	2.29813	3.32627	2.59473	2.32141	2	2	2
Up	ENSG00000067141	3.80391	4.72e-05	NEO1	15q24.1	protein_coding	5.31692	5.86229	4.73406	5.02551	2.80625	2	3.3614	2.47303
Up	ENSG00000184515	3.80381	0.00833	BEX5	Xq22.1	protein_coding	4.77454	4.40709	3.52828	5.31156	2	3.33971	2	2
Up	ENSG00000183715	3.79808	0.0523	OPCML	11q25	protein_coding	2.48845	4.01489	3.32627	3.18617	2.32141	2	2	2
Up	ENSG00000068024	3.79762	0.0421	HDAC4	2q37.3	protein_coding	2.8527	3.84093	2.81046	3.60444	2	2	2.60702	2
Up	ENSG00000076864	3.7964	0.00526	RAP1GAP	1p36.12	protein_coding	4.27139	4.74013	3.70545	3.9283	2.32141	2	2	2.82867
Up	ENSG00000076864	3.7964	0.00526	RAP1GAP	1p36.12	protein_coding	4.27139	4.74013	3.70545	3.9283	2.32141	2	2	2.82867
Up	ENSG00000183248	3.79369	1.57e-13	PRR36	19p13.2	protein_coding	6.97369	7.02515	7.49491	7.14723	4.24589	3.54288	3.85423	3.35168
Up	ENSG00000069667	3.79343	0.0812	RORA	15q22.2	protein_coding	2.48845	2.80408	3.32627	3.18617	2	2	2	2
Up	ENSG00000151023	3.79337	0.0959	ENKUR	10p12.1	protein_coding	2.38095	2.60073	3.52828	3.18617	2	2	2	2
Up	ENSG00000101210	3.79049	1.19e-22	EEF1A2	20q13.33	protein_coding	9.49027	9.42734	8.86203	8.86807	5.20716	5.59691	5.81536	5.471
Up	ENSG00000132938	3.78266	0.0224	MTUS2	13q12.3	protein_coding	3.14327	4.09459	3.70545	3.9283	2.5841	2	2	2
Up	ENSG00000089818	3.77841	0.0929	NECAP1	12p13.31	protein_coding	3.38501	2.75586	2.46141	3.01463	2	2	2	2
Up	ENSG00000103154	3.77694	3.41e-06	NECAB2	16q23.3	protein_coding	6.11427	6.28806	5.78806	5.41869	2.5841	3.54288	3.62875	2
Up	ENSG00000079215	3.77076	0.00489	SLC1A3	5p13.2	protein_coding	5.48209	5.50932	5.2159	5.19583	2	2	4.04917	2
Up	ENSG00000232434	3.77048	0.00688	AJM1	9q34.3	protein_coding	4.54479	3.72049	5.2159	4.66835	2	3.33971	2	2
Up	ENSG00000162728	3.76893	0.0979	KCNJ9	1q23.2	protein_coding	2.58849	2.70598	3.70545	2.59473	2	2	2	2
Up	ENSG00000113231	3.76736	0.0972	PDE8B	5q13.3	protein_coding	2.38095	2.70598	3.09129	3.47803	2	2	2	2
Up	ENSG00000105642	3.76708	0.00134	KCNN1	19p13.11	protein_coding	4.79562	4.90395	4.64993	4.27096	2	2.46754	3.3614	2
Up	ENSG00000106723	3.76461	0.0254	SPIN1	9q22.1	protein_coding	5.92633	3.02359	2.81046	4.27096	2.5841	2	3.03297	2
Up	ENSG00000106723	3.76461	0.0254	SPIN1	9q22.1	protein_coding	5.92633	3.02359	2.81046	4.27096	2.5841	2	3.03297	2
Up	ENSG00000173267	3.76383	0.00718	SNCG	10q23.2	protein_coding	5.36002	5.92358	5.09384	4.83235	2	2	4.04917	2
Up	ENSG00000146267	3.75699	0.0342	FAXC	6q16.2	protein_coding	2.93101	3.31734	3.32627	3.72066	2	2	2.60702	2
Up	ENSG00000171189	3.74974	0.0996	GRIK1	21q21.3	protein_coding	3.00528	3.17793	3.09129	2.3278	2	2	2	2
Up	ENSG00000115266	3.74318	3.93e-05	APC2	19p13.3	protein_coding	6.74892	7.00467	7.92895	7.42075	2.80625	5.29326	3.3614	2.82867
Up	ENSG00000140199	3.74283	0.0577	SLC12A6	15q14	protein_coding	3.63942	2.36394	3.70545	3.33947	2.32141	2	2	2
Up	ENSG00000166073	3.74223	0.0319	GPR176	15q15.1	protein_coding	3.49222	3.28373	3.32627	3.18617	2	2	2	2.47303
Up	ENSG00000168772	3.7352	0.00582	CXXC4	4q24	protein_coding	3.32827	4.46821	4.13486	5.69928	2	2.46754	3.03297	2.47303
Up	ENSG00000137414	3.73231	0.0335	FAM8A1	6p22.3	protein_coding	3.54297	3.24932	3.09129	3.33947	2	2	2.60702	2
Up	ENSG00000164100	3.72971	0.0975	NDST3	4q26	protein_coding	3.20761	3.06375	2.46141	2.81991	2	2	2	2
Up	ENSG00000108018	3.72952	0.0814	SORCS1	10q25.1	protein_coding	2.76989	2.93975	2.81046	3.18617	2	2	2	2
Up	ENSG00000198892	3.72807	0.0023	SHISA4	1q32.1	protein_coding	5.3741	4.96884	5.38157	6.8985	2.80625	2	4.22089	2
Up	ENSG00000118946	3.72728	5.46e-11	PCDH17	13q21.1	protein_coding	6.55236	7.03529	6.22601	6.95891	3.32038	3.72094	3.85423	3.35168
Up	ENSG00000115526	3.72345	0.0362	CHST10	2q11.2	protein_coding	4.04361	4.46821	2.81046	2.81991	2.32141	2	2	2.47303
Up	ENSG00000234432	3.72178	0.0228		7p22.1	lncRNA	3.14327	4.42261	7.25971	6.31304	4.31987	2.46754	2	2
Up	ENSG00000141098	3.71908	0.000295	GFOD2	16q22.1	protein_coding	4.59376	4.87038	4.64993	4.83235	2.80625	2	2	2.82867
Up	ENSG00000198689	3.7129	0.0214	SLC9A6	Xq26.3	protein_coding	4.14566	3.97333	3.52828	3.01463	2.32141	2	2.60702	2
Up	ENSG00000145743	3.71273	0.056	FBXL17	5q21.3	protein_coding	3.20761	3.93053	3.09129	2.59473	2.32141	2	2	2
Up	ENSG00000147676	3.7111	0.0968	MAL2	8q24.12	protein_coding	3.14327	2.93975	2.46141	3.01463	2	2	2	2
Up	ENSG00000008086	3.70691	0.0348	CDKL5	Xp22.13	protein_coding	3.07592	3.35019	3.32627	3.47803	2	2	2	2.47303
Up	ENSG00000077264	3.70434	1.35e-05	PAK3	Xq23	protein_coding	7.06334	7.08492	6.85247	7.29515	3.80552	2	4.96357	3.11374
Up	ENSG00000182253	3.70196	0.0321	SYNM	15q26.3	protein_coding	3.85562	4.35948	3.52828	2.59473	2.32141	2.46754	2	2
Up	ENSG00000172020	3.70099	1.1e-07	GAP43	3q13.31	protein_coding	9.78529	10.2784	9.24916	9.57393	5.45709	5.64184	7.36737	4.76984
Up	ENSG00000163625	3.7	0.0386	WDFY3	4q21.23	protein_coding	3.2692	3.06375	3.09129	3.72066	2	2	2.60702	2
Up	ENSG00000009709	3.69857	0.0981	PAX7	1p36.13	protein_coding	3.00528	2.89593	2.46141	3.18617	2	2	2	2
Up	ENSG00000125895	3.6969	0.00864	TMEM74B	20p13	protein_coding	4.27139	3.84093	4.56059	4.10978	2	3.10316	2	2
Up	ENSG00000145526	3.6956	0.0972	CDH18	5p14.3	protein_coding	3.14327	3.58907	2	3.82821	2.32141	2	2	2
Up	ENSG00000115963	3.69519	0.0268	RND3	2q23.3	protein_coding	3.14327	4.24189	4.13486	3.01463	2.32141	2.46754	2	2
Up	ENSG00000164620	3.69413	0.0265	RELL2	5q31.3	protein_coding	2.48845	4.1884	5.97255	5.5184	2	2	3.62875	2.47303
Up	ENSG00000188171	3.69265	0.0453	ZNF626	19p12	protein_coding	3.72983	3.10282	2.81046	3.33947	2	2.46754	2	2
Up	ENSG00000185666	3.69138	0.0913	SYN3	22q12.3	protein_coding	3.07592	2.85073	3.09129	2.59473	2	2	2	2
Up	ENSG00000183741	3.68934	9.62e-08	CBX6	22q13.1	protein_coding	6.35344	5.86229	7.21649	6.43715	3.69866	3.10316	2.60702	3.89381
Up	ENSG00000196782	3.68557	0.0481	MAML3	4q31.1	protein_coding	2.76989	3.31734	3.09129	3.82821	2.32141	2	2	2
Up	ENSG00000168481	3.68517	0.00246	LGI3	8p21.3	protein_coding	4.66423	4.59695	4.36337	4.77973	3.16849	2	2	2
Up	ENSG00000011201	3.68245	0.0885	ANOS1	Xp22.31	protein_coding	2.76989	3.02359	2.81046	3.01463	2	2	2	2
Up	ENSG00000198053	3.68155	0.0294	SIRPA	20p13	protein_coding	2.58849	2.98228	5.43282	4.41593	2	2.46754	2.60702	2.47303
Up	ENSG00000141505	3.67993	0.0259	ASGR1	17p13.1	protein_coding	4.04361	3.81763	3.09129	3.9283	2	2	2	2.82867
Up	ENSG00000206560	3.67835	0.0987	ANKRD28	3p25.1	protein_coding	2.68204	3.17793	3.09129	2.59473	2	2	2	2
Up	ENSG00000067840	3.67732	2.35e-08	PDZD4	Xq28	protein_coding	6.96441	7.29139	7.70753	6.3496	3.58325	3.72094	3.03297	4.68533
Up	ENSG00000166780	3.67258	4.91e-07	BMERB1	16p13.11	protein_coding	6.77038	6.59257	6.33779	6.70041	4.39023	3.10316	3.03297	2.47303
Up	ENSG00000166780	3.67258	4.91e-07	BMERB1	16p13.11	protein_coding	6.77038	6.59257	6.33779	6.70041	4.39023	3.10316	3.03297	2.47303
Up	ENSG00000116254	3.67254	0.00801	CHD5	1p36.31	protein_coding	6.01889	6.35027	6.07289	6.00456	4.52143	2	2	2
Up	ENSG00000184144	3.67214	0.00489	CNTN2	1q32.1	protein_coding	4.61763	4.07508	4.25364	4.41593	2.99871	2	2	2
Up	ENSG00000102109	3.67209	2e-06	PCSK1N	Xp11.23	protein_coding	10.4781	10.4105	10.3348	10.4192	7.08496	4.83269	7.92208	5.19353
Up	ENSG00000163328	3.67201	0.0178	GPR155	2q31.1	protein_coding	3.43961	4.09459	3.70545	3.72066	2	2.46754	2	2.47303
Up	ENSG00000157680	3.67053	0.0202	DGKI	7q33	protein_coding	3.2692	3.47456	4.25364	3.82821	2.32141	2.46754	2	2
Up	ENSG00000196123	3.66902	0.0192	KIAA0895L	16q22.1	protein_coding	3.592	4.09459	3.70545	3.33947	2.32141	2	2	2.47303
Up	ENSG00000111371	3.66387	0.00404	SLC38A1	12q13.11	protein_coding	4.07843	3.90865	4.46535	4.19262	2.32141	2.46754	2.60702	2
Up	ENSG00000158301	3.66287	0.0376	GPRASP2	Xq22.1	protein_coding	3.32827	3.28373	3.32627	3.18617	2	2	2	2.47303
Up	ENSG00000151322	3.66151	0.0016	NPAS3	14q13.1	protein_coding	4.89665	5.19361	4.25364	3.9283	2.80625	2.82008	2	2
Up	ENSG00000173064	3.65982	0.00106	HECTD4	12q24.13	protein_coding	4.2099	5.23816	4.88889	4.02189	2.80625	2.46754	2	2.47303
Up	ENSG00000139970	3.65869	3.96e-10	RTN1	14q23.1	protein_coding	6.11427	6.21861	6.6508	6.2944	3.45779	3.54288	3.03297	3.11374
Up	ENSG00000134369	3.65728	2.76e-05	NAV1	1q32.1	protein_coding	6.21161	6.21416	4.56059	6.04971	3.16849	2.46754	3.85423	2.47303
Up	ENSG00000124194	3.65586	6.7e-07	GDAP1L1	20q13.12	protein_coding	7.80997	8.06845	7.39507	7.43783	5.16764	2.82008	4.7558	3.35168
Up	ENSG00000205704	3.65173	0.0667	LINC00634	22q13.2	protein_coding	3.38501	3.17793	3.86322	2.3278	2	2	2	2.47303
Up	ENSG00000184939	3.65022	0.00211	ZFP90	16q22.1	protein_coding	3.72983	4.37553	5.02871	4.4833	2.5841	2	2.60702	2.47303
Up	ENSG00000088179	3.64981	0.0472	PTPN4	2q14.2	protein_coding	3.2692	3.14086	2.81046	3.72066	2	2	2	2.47303
Up	ENSG00000172733	3.64788	0.0538	PURG	8p12	protein_coding	3.20761	3.76988	2.81046	3.01463	2.32141	2	2	2
Up	ENSG00000132329	3.63167	0.0118	RAMP1	2q37.3	protein_coding	5.85782	4.71513	5.90156	4.54766	2	4.02219	2	2
Up	ENSG00000197535	3.62683	3.57e-06	MYO5A	15q21.2	protein_coding	5.94532	6.05889	7.65454	6.11488	3.99807	3.72094	2.60702	3.35168
Up	ENSG00000005249	3.62095	0.000111	PRKAR2B	7q22.3	protein_coding	4.83689	5.36411	5.02871	5.61167	2	3.10316	3.3614	2.47303
Up	ENSG00000182463	3.62087	0.00104	TSHZ2	20q13.2	protein_coding	5.17931	4.70247	4.25364	4.66835	2.5841	2	3.3614	2
Up	ENSG00000196268	3.62073	0.0416	ZNF493	19p12	protein_coding	3.14327	3.10282	3.32627	3.47803	2	2	2.60702	2
Up	ENSG00000111670	3.62032	0.00145	GNPTAB	12q23.2	protein_coding	5.07969	5.6212	6.31064	4.34527	3.69866	2.82008	2	2
Up	ENSG00000198646	3.61852	0.0171	NCOA6	20q11.22	protein_coding	3.49222	4.27647	6.81433	3.01463	3.16849	2.46754	3.03297	2
Up	ENSG00000130203	3.61406	0.000155	APOE	19q13.32	protein_coding	10.218	9.52407	9.77372	9.00903	5.61234	2.82008	7.4212	5.90388
Up	ENSG00000181790	3.61349	0.00322	ADGRB1	8q24.3	protein_coding	4.87701	5.04103	5.48231	4.72511	3.58325	2	2	2
Up	ENSG00000159214	3.61129	0.0558	CCDC24	1p34.1	protein_coding	3.49222	2.60073	3.32627	3.47803	2	2	2	2.47303
Up	ENSG00000136478	3.60895	0.0577	TEX2	17q23.3	protein_coding	3.2692	3.58907	3.32627	2.59473	2.32141	2	2	2
Up	ENSG00000183150	3.60428	0.0949	GPR19	12p13.1	protein_coding	2.58849	2.48719	4.36337	2.81991	2	2	2.60702	2
Up	ENSG00000100731	3.60035	0.04	PCNX1	14q24.2	protein_coding	3.54297	2.60073	6.04021	2.81991	2.32141	2	2.60702	2.82867
Up	ENSG00000132692	3.59682	0.02	BCAN	1q23.1	protein_coding	8.40274	8.14181	8.00712	7.85516	3.16849	2	2	6.48163
Up	ENSG00000106327	3.59296	0.0785	TFR2	7q22.1	protein_coding	2.58849	2.98228	2.81046	4.10978	2.32141	2	2	2
Up	ENSG00000077279	3.59197	0.000137	DCX	Xq23	protein_coding	5.41555	6.18714	6.75515	5.83441	4.08549	2	3.3614	2.47303
Up	ENSG00000176533	3.59179	0.0243	GNG7	19p13.3	protein_coding	4.51967	4.40709	2.46141	4.60927	2	2	3.03297	2.47303
Up	ENSG00000167642	3.59168	0.0066	SPINT2	19q13.2	protein_coding	4.2099	4.35948	4.00543	3.9283	2	2	2.60702	2.82867
Up	ENSG00000095203	3.59113	0.0397	EPB41L4B	9q31.3	protein_coding	2.8527	3.81763	3.70545	3.9283	2.5841	2	2	2
Up	ENSG00000105672	3.58448	0.0543	ETV2	19q13.12	protein_coding	3.49222	3.3823	3.09129	2.81991	2.32141	2	2	2
Up	ENSG00000117643	3.57489	0.0691	MAN1C1	1p36.11	protein_coding	3.32827	2.70598	2.46141	4.83235	2.32141	2.46754	2	2
Up	ENSG00000160932	3.57325	0.000531	LY6E	8q24.3	protein_coding	5.75393	5.47994	5.62135	5.61167	2.32141	2	4.22089	2.47303
Up	ENSG00000112902	3.56787	0.00296	SEMA5A	5p15.31	protein_coding	4.46807	4.35948	4.56059	3.9283	2.80625	2	2.60702	2
Up	ENSG00000196547	3.56574	0.0659	MAN2A2	15q26.1	protein_coding	3.43961	3.10282	2.46141	3.60444	2	2	2.60702	2
Up	ENSG00000177181	3.5618	0.0449	RIMKLA	1p34.2	protein_coding	3.592	3.17793	3.32627	4.41593	2	2	3.03297	2
Up	ENSG00000185633	3.5616	0.0601	NDUFA4L2	12q13.3	protein_coding	2.8527	2.89593	3.86322	3.18617	2.32141	2	2	2
Up	ENSG00000185633	3.5616	0.0601	NDUFA4L2	12q13.3	protein_coding	2.8527	2.89593	3.86322	3.18617	2.32141	2	2	2
Up	ENSG00000168913	3.55432	2.91e-06	ENHO	9p13.3	protein_coding	6.92189	6.33804	6.85247	6.38526	2.80625	2.82008	4.7558	3.35168
Up	ENSG00000136854	3.55318	2.69e-05	STXBP1	9q34.11	protein_coding	6.01889	5.89604	6.10484	5.85998	2	3.54288	2.60702	3.89381
Up	ENSG00000152061	3.54619	0.0681	RABGAP1L	1q25.1	protein_coding	3.54297	4.37553	3.09129	2.59473	2.5841	2	2	2
Up	ENSG00000152061	3.54619	0.0681	RABGAP1L	1q25.1	protein_coding	3.54297	4.37553	3.09129	2.59473	2.5841	2	2	2
Up	ENSG00000182372	3.54498	0.0105	CLN8	8p23.3	protein_coding	3.8149	3.58907	3.70545	5.55017	2.32141	2	2.60702	2.82867
Up	ENSG00000241973	3.54264	0.00855	PI4KA	22q11.21	protein_coding	4.24097	4.37553	3.86322	3.82821	2	2	2.60702	2.82867
Up	ENSG00000033627	3.54259	4.43e-06	ATP6V0A1	17q21.2	protein_coding	7.07201	6.23629	7.73841	7.21815	4.64169	3.87942	2	4.16742
Up	ENSG00000188827	3.5403	0.0786	SLX4	16p13.3	protein_coding	2.68204	3.21406	4.00543	2.59473	2	2	2.60702	2
Up	ENSG00000008056	3.53825	4.91e-05	SYN1	Xp11.23	protein_coding	5.55809	5.76211	6.10484	5.88511	3.69866	2	2	3.55587
Up	ENSG00000143850	3.53619	0.00747	PLEKHA6	1q32.1	protein_coding	4.64112	3.21406	5.66487	4.93216	2.5841	3.33971	2	2
Up	ENSG00000188573	3.5331	0.00833	FBLL1	5q34	protein_coding	6.73262	6.54016	6.36443	6.02731	2	2	4.96357	2.82867
Up	ENSG00000164106	3.53297	0.0531	SCRG1	4q34.1	protein_coding	3.43961	3.06375	3.09129	3.18617	2	2.46754	2	2
Up	ENSG00000132613	3.53239	0.00553	MTSS2	16q22.1	protein_coding	4.68698	4.71513	5.74816	3.60444	3.32038	2	2	2.47303
Up	ENSG00000163531	3.52875	0.0405	NFASC	1q32.1	protein_coding	3.32827	3.61633	4.36337	3.18617	2	2	2	2.82867
Up	ENSG00000164038	3.52383	0.0754	SLC9B2	4q24	protein_coding	2.8527	2.70598	4.00543	3.01463	2.32141	2	2	2
Up	ENSG00000164038	3.52383	0.0754	SLC9B2	4q24	protein_coding	2.8527	2.70598	4.00543	3.01463	2.32141	2	2	2
Up	ENSG00000196911	3.5227	0.0646	KPNA5	6q22.1	protein_coding	3.14327	3.3823	3.52828	2.59473	2	2.46754	2	2
Up	ENSG00000164684	3.51813	6.39e-05	ZNF704	8q21.13	protein_coding	4.68698	5.10015	5.78806	5.5184	2.99871	3.33971	2	2.47303
Up	ENSG00000173898	3.51127	0.000474	SPTBN2	11q13.2	protein_coding	5.24209	5.41156	3.86322	5.23545	2.5841	2	3.03297	3.11374
Up	ENSG00000259291	3.50619	0.0443	ZNF710-AS1	15q26.1	lncRNA	3.07592	3.47456	3.86322	4.10978	2	2	3.03297	2
Up	ENSG00000168243	3.50348	6.14e-08	GNG4	1q42.3	protein_coding	6.2655	6.50413	5.57648	6.59776	3.69866	3.54288	2.60702	3.35168
Up	ENSG00000186472	3.50245	1.91e-06	PCLO	7q21.11	protein_coding	7.3286	7.37756	6.83352	6.17724	2.5841	3.72094	4.6395	4.16742
Up	ENSG00000109472	3.4968	3.22e-06	CPE	4q32.3	protein_coding	6.57082	6.16885	6.97854	5.95796	4.31987	3.10316	3.3614	2.47303
Up	ENSG00000072163	3.49557	0.0833	LIMS2	2q14.3	protein_coding	3.54297	3.35019	2	4.4833	2.32141	2	2.60702	2
Up	ENSG00000149294	3.48354	0.00342	NCAM1	11q23.2	protein_coding	8.3233	8.53991	8.67249	8.40381	3.45779	3.54288	6.87028	2.47303
Up	ENSG00000018189	3.48279	2.23e-05	RUFY3	4q13.3	protein_coding	6.60107	6.55784	6.44152	6.45404	2.5841	4.38136	2	4.03709
Up	ENSG00000008735	3.48064	1.39e-05	MAPK8IP2	22q13.33	protein_coding	7.33221	6.9995	7.12596	7.58309	3.32038	4.75302	2	4.84967
Up	ENSG00000177706	3.47959	0.00164	FAM20C	7p22.3	protein_coding	5.00923	5.38803	5.78806	5.98145	2	2.46754	4.22089	2.47303
Up	ENSG00000184205	3.4794	0.0114	TSPYL2	Xp11.22	protein_coding	4.41456	5.10015	4.81355	4.02189	2	3.54288	2	2
Up	ENSG00000005810	3.47614	5.68e-05	MYCBP2	13q22.3	protein_coding	5.24209	5.47994	5.48231	6.27553	3.69866	2.46754	2	3.11374
Up	ENSG00000179981	3.4757	0.0514	TSHZ1	18q22.3	protein_coding	3.77299	3.86386	2.81046	3.82821	2	2	3.03297	2
Up	ENSG00000281508	3.47127	7.13e-15	NA	NANA	NA	8.07863	8.01568	7.95548	8.85859	4.80515	4.75302	5.22802	5.131
Up	ENSG00000174516	3.46155	0.0185	PELI3	11q13.2	protein_coding	4.17814	4.01489	4.25364	3.60444	2	2	2	3.11374
Up	ENSG00000013288	3.45439	0.0388	MAN2B2	4p16.1	protein_coding	3.89523	3.28373	3.52828	3.72066	2	2	2	2.82867
Up	ENSG00000139182	3.44741	1.81e-07	CLSTN3	12p13.31	protein_coding	5.96407	6.17802	5.53016	6.07176	3.45779	3.10316	3.62875	2.47303
Up	ENSG00000139220	3.44234	0.00316	PPFIA2	12q21.31	protein_coding	4.87701	5.52379	5.74816	6.33144	2	4.02219	3.3614	2
Up	ENSG00000267469	3.43899	0.000466		19p13.3	lncRNA	4.51967	4.51241	6.60684	6.74226	2.99871	2.82008	3.85423	3.11374
Up	ENSG00000140323	3.43359	0.000802	DISP2	15q15.1	protein_coding	5.16317	4.98983	4.46535	5.27401	2.80625	2	3.62875	2
Up	ENSG00000100605	3.43164	0.00141	ITPK1	14q32.12	protein_coding	5.91674	5.66755	7.87438	5.11318	4.45732	3.87942	2.60702	2.47303
Up	ENSG00000145216	3.42444	0.0642	FIP1L1	4q12	protein_coding	4.61763	3.61633	2.46141	3.72066	2.80625	2	2	2
Up	ENSG00000105290	3.415	1.94e-15	APLP1	19q13.12	protein_coding	7.89546	8.08318	8.34476	7.55987	4.75269	5.11354	4.37432	4.76984
Up	ENSG00000167065	3.41079	0.0241	DUSP18	22q12.2	protein_coding	3.32827	4.72769	2.81046	6.91078	3.45779	2.82008	2	2.82867
Up	ENSG00000122733	3.40992	0.00834	PHF24	9p13.3	protein_coding	4.4941	4.42261	5.02871	4.19262	3.32038	2	2	2
Up	ENSG00000125746	3.40681	0.0694	EML2	19q13.32	protein_coding	3.32827	4.15161	3.86322	2.59473	2	2	2	2.82867
Up	ENSG00000119865	3.40504	0.000118	CNRIP1	2p14	protein_coding	4.95404	4.65067	5.32844	5.34816	2.80625	3.33971	2	2.47303
Up	ENSG00000153253	3.39991	0.0409	SCN3A	2q24.3	protein_coding	4.30118	4.03524	3.52828	3.01463	2.80625	2	2	2
Up	ENSG00000123384	3.39928	0.000816	LRP1	12q13.3	protein_coding	4.95404	5.69337	6.31064	5.07001	3.58325	2	2	3.55587
Up	ENSG00000084628	3.39811	0.0136	NKAIN1	1p35.2	protein_coding	5.63028	4.62406	3.09129	3.82821	2	2.46754	2.60702	3.11374
Up	ENSG00000236609	3.39214	0.000105	ZNF853	7p22.1	protein_coding	5.00923	5.00022	5.66487	4.4833	2.80625	3.10316	2.60702	2.47303
Up	ENSG00000174672	3.37855	0.00616	BRSK2	11p15.5	protein_coding	5.31692	4.90395	5.09384	6.33144	4.08549	2	2	2.47303
Up	ENSG00000175161	3.37594	0.00993	CADM2	3p12.1	protein_coding	3.97133	3.86386	4.00543	3.9283	2.32141	2.46754	2.60702	2
Up	ENSG00000149577	3.37271	0.0172	SIDT2	11q23.3	protein_coding	5.02717	4.24189	2.46141	5.07001	2.32141	2.46754	2	3.11374
Up	ENSG00000168280	3.37038	1.68e-08	KIF5C	2q23.1	protein_coding	7.17617	7.69453	7.54235	7.70098	4.75269	4.02219	5.14514	3.11374
Up	ENSG00000183049	3.36998	0.00214	CAMK1D	10p13	protein_coding	5.3741	5.1662	4.56059	4.54766	2	3.54288	2	2.82867
Up	ENSG00000114115	3.36867	0.00463	RBP1	3q23	protein_coding	6.92668	5.72502	4.56059	4.88312	2.80625	2	2.60702	4.28694
Up	ENSG00000196557	3.36806	0.0767	CACNA1H	16p13.3	protein_coding	3.32827	2.93975	3.32627	2.81991	2	2	2.60702	2
Up	ENSG00000183018	3.36563	0.07	SPNS2	17p13.2	protein_coding	3.38501	3.41371	5.15616	2.81991	2	3.10316	2	2
Up	ENSG00000018625	3.36331	4.91e-05	ATP1A2	1q23.2	protein_coding	5.31692	6.15961	5.43282	5.11318	2.99871	3.72094	2	2.82867
Up	ENSG00000004777	3.35336	6.02e-06	ARHGAP33	19q13.12	protein_coding	5.17931	5.81012	5.09384	5.93408	3.32038	2.82008	3.03297	2.82867
Up	ENSG00000171033	3.35062	9.45e-07	PKIA	8q21.13	protein_coding	6.57082	6.39424	6.60684	6.23701	4.08549	3.87942	3.62875	2
Up	ENSG00000160570	3.34114	0.00462	DEDD2	19q13.2	protein_coding	5.09678	4.40709	4.13486	4.19262	2	2.82008	2	3.11374
Up	ENSG00000163697	3.33326	0.0446	APBB2	4p13	protein_coding	3.49222	3.53295	4.00543	3.01463	2	2.46754	2.60702	2
Up	ENSG00000204128	3.33218	0.0526	C2orf72	2q37.1	protein_coding	3.68533	3.14086	2.81046	4.02189	2.32141	2	2.60702	2
Up	ENSG00000066248	3.32768	0.0219	NGEF	2q37.1	protein_coding	4.27139	3.56128	4.46535	3.82821	2.99871	2	2	2
Up	ENSG00000004139	3.32646	0.00273	SARM1	17q11.2	protein_coding	4.54479	4.07508	5.43282	4.4833	2.32141	2.46754	2	3.35168
Up	ENSG00000267002	3.32641	0.0653		17q21.31	lncRNA	2.68204	3.69514	3.52828	4.54766	2.80625	2	2	2
Up	ENSG00000006468	3.32077	0.0444	ETV1	7p21.2	protein_coding	3.54297	3.44446	3.86322	3.01463	2.32141	2.46754	2	2
Up	ENSG00000067798	3.31877	0.0053	NAV3	12q21.2	protein_coding	4.59376	3.66935	4.46535	4.83235	2.80625	2	3.03297	2
Up	ENSG00000121753	3.31575	4.79e-05	ADGRB2	1p35.2	protein_coding	6.08031	5.98239	5.27327	5.27401	3.16849	2.46754	4.04917	2.47303
Up	ENSG00000172426	3.31289	0.026	RSPH9	6p21.1	protein_coding	4.00792	3.64308	3.09129	4.34527	2.5841	2	2.60702	2
Up	ENSG00000065054	3.31143	0.00463	SLC9A3R2	16p13.3	protein_coding	4.2099	5.38803	6.33779	4.54766	2.32141	2	3.85423	3.11374
Up	ENSG00000105270	3.30644	8.1e-07	CLIP3	19q13.12	protein_coding	6.76505	7.44753	6.46633	6.3496	3.69866	4.75302	3.03297	3.55587
Up	ENSG00000177030	3.3062	2.05e-07	DEAF1	11p15.5	protein_coding	6.85316	6.88649	6.49072	8.15282	4.16792	4.57912	3.62875	4.39732
Up	ENSG00000173611	3.30457	0.0972	SCAI	9q33.3	protein_coding	2.76989	2.93975	3.70545	2.81991	2.32141	2	2	2
Up	ENSG00000042317	3.30453	0.0497	SPATA7	14q31.3	protein_coding	4.75314	3.35019	3.32627	4.27096	2	2	3.3614	2
Up	ENSG00000042317	3.30453	0.0497	SPATA7	14q31.3	protein_coding	4.75314	3.35019	3.32627	4.27096	2	2	3.3614	2
Up	ENSG00000101438	3.29919	0.0232	SLC32A1	20q11.23	protein_coding	4.17814	3.56128	4.46535	5.1551	3.32038	2	2	2
Up	ENSG00000135439	3.29591	1.47e-06	AGAP2	12q14.1	protein_coding	5.28745	5.84511	5.78806	6.00456	3.16849	2.46754	3.3614	3.55587
Up	ENSG00000135439	3.29591	1.47e-06	AGAP2	12q14.1	protein_coding	5.28745	5.84511	5.78806	6.00456	3.16849	2.46754	3.3614	3.55587
Up	ENSG00000171533	3.29425	0.000334	MAP6	11q13.5	protein_coding	6.80198	6.60623	7.23104	6.98238	3.45779	3.72094	5.22802	2
Up	ENSG00000206579	3.28843	0.03	XKR4	8q12.1	protein_coding	4.54479	4.45317	3.09129	4.97959	3.32038	2	2	2
Up	ENSG00000067836	3.28814	0.00927	ROGDI	16p13.3	protein_coding	5.09678	5.3067	3.52828	4.66835	3.45779	2.46754	2	2
Up	ENSG00000126861	3.28254	0.0924	OMG	17q11.2	protein_coding	2.93101	3.35019	3.09129	2.81991	2	2.46754	2	2
Up	ENSG00000143153	3.28228	3.85e-08	ATP1B1	1q24.2	protein_coding	7.04145	7.13054	7.23104	7.07264	3.905	4.90819	2.60702	4.28694
Up	ENSG00000105429	3.28171	0.000159	MEGF8	19q13.2	protein_coding	6.33195	6.48577	8.21902	6.67182	4.99775	3.10316	4.51299	3.11374
Up	ENSG00000188227	3.27793	0.0881	ZNF793	19q13.12	protein_coding	3.20761	3.10282	3.09129	2.81991	2	2	2.60702	2
Up	ENSG00000135472	3.27271	0.0514	FAIM2	12q13.12	protein_coding	6.79153	6.27101	6.22601	5.61167	2	5.11354	2	2
Up	ENSG00000196361	3.27255	2.64e-10	ELAVL3	19p13.2	protein_coding	8.65141	8.78182	9.08265	8.36415	5.8305	4.48363	6.23158	5.25345
Up	ENSG00000176406	3.27096	0.00131	RIMS2	8q22.3	protein_coding	4.44156	4.6638	5.27327	4.54766	2.99871	3.10316	2	2
Up	ENSG00000166685	3.26906	0.076	COG1	17q25.1	protein_coding	2.2648	2.93975	5.43282	5.64147	2	3.33971	2	2.82867
Up	ENSG00000068903	3.26581	0.0012	SIRT2	19q13.2	protein_coding	5.60662	4.89285	5.86471	5.19583	3.80552	2	2	3.11374
Up	ENSG00000108599	3.26468	0.0927	AKAP10	17p11.2	protein_coding	3.14327	3.44446	4.36337	2.59473	2	2.82008	2	2
Up	ENSG00000147010	3.25675	0.00145	SH3KBP1	Xp22.12	protein_coding	5.02717	4.74013	5.02871	5.11318	2.5841	2	2	3.73471
Up	ENSG00000118402	3.25243	0.0272	ELOVL4	6q14.1	protein_coding	4.75314	3.24932	3.32627	4.27096	2.80625	2	2	2.47303
Up	ENSG00000213626	3.24654	0.0479	LBH	2p23.1	protein_coding	3.97133	3.95209	2.46141	4.4833	2.32141	2	3.03297	2
Up	ENSG00000110697	3.24429	0.00834	PITPNM1	11q13.2	protein_coding	6.20375	6.25809	6.90785	4.34527	2.32141	2	3.62875	4.59557
Up	ENSG00000145416	3.24399	0.0893	MARCHF1	4q32.3	protein_coding	2.58849	3.56128	3.86322	3.33947	2.5841	2	2	2
Up	ENSG00000145416	3.24399	0.0893	MARCHF1	4q32.3	protein_coding	2.58849	3.56128	3.86322	3.33947	2.5841	2	2	2
Up	ENSG00000149346	3.242	0.0901	SLX4IP	20p12.2	protein_coding	3.8149	3.44446	2.46141	3.82821	2	2	2	2.82867
Up	ENSG00000126214	3.24188	2.56e-13	KLC1	14q32.33	protein_coding	7.41629	7.1258	7.42069	7.25717	3.99807	4.02219	4.6395	4.68533
Up	ENSG00000080503	3.24176	0.00207	SMARCA2	9p24.3	protein_coding	4.46807	5.1662	4.25364	4.19262	2.5841	2.46754	2	3.11374
Up	ENSG00000145016	3.23183	0.0152	RUBCN	3q29	protein_coding	3.89523	4.07508	3.86322	5.64147	2.5841	2	2	3.35168
Up	ENSG00000020129	3.22561	0.0175	NCDN	1p34.3	protein_coding	4.77454	5.2205	6.1667	4.34527	2.32141	2	2	4.16742
Up	ENSG00000103034	3.22302	4.58e-09	NDRG4	16q21	protein_coding	6.60705	6.3091	5.97255	6.83544	3.58325	3.72094	3.62875	3.89381
Up	ENSG00000003147	3.21871	0.0949	ICA1	7p21.3	protein_coding	2.8527	3.17793	3.09129	4.34527	2	2	2	2.82867
Up	ENSG00000100949	3.21723	0.00636	RABGGTA	14q12	protein_coding	4.91604	3.79395	3.86322	4.83235	2	2.82008	2.60702	2.82867
Up	ENSG00000128965	3.21467	0.067	CHAC1	15q15.1	protein_coding	4.11244	3.99426	2.81046	3.33947	2.80625	2	2	2
Up	ENSG00000196422	3.21258	0.0786	PPP1R26	9q34.3	protein_coding	2.48845	3.88643	3.70545	3.47803	2	2.46754	2	2.47303
Up	ENSG00000162490	3.20898	0.0471	DRAXIN	1p36.22	protein_coding	6.33915	5.90159	5.09384	5.72734	2	4.75302	2	2
Up	ENSG00000101246	3.19435	0.00657	ARFRP1	20q13.33	protein_coding	5.3741	4.5832	4.00543	5.93408	3.58325	2	2	3.11374
Up	ENSG00000150625	3.19382	0.00045	GPM6A	4q34.2	protein_coding	7.45987	7.61399	7.42069	6.86099	5.77897	3.10316	3.3614	3.35168
Up	ENSG00000153815	3.19165	1.04e-06	CMIP	16q23.2	protein_coding	5.60662	5.86229	6.77515	6.2564	2.99871	3.72094	3.62875	3.73471
Up	ENSG00000145721	3.18859	0.0454	LIX1	5q15	protein_coding	3.32827	3.66935	3.86322	4.34527	2	2	2	3.11374
Up	ENSG00000150551	3.18789	0.00149	LYPD1	2q21.2	protein_coding	4.35898	5.50203	4.81355	4.72511	2.5841	2.46754	2	3.55587
Up	ENSG00000143324	3.18453	0.00133	XPR1	1q25.3	protein_coding	4.61763	5.18453	5.62135	5.02551	3.69866	2.46754	2	2.47303
Up	ENSG00000106683	3.18392	0.00519	LIMK1	7q11.23	protein_coding	5.24209	4.84755	7.61071	4.41593	3.905	4.02219	2.60702	2.82867
Up	ENSG00000171914	3.18368	0.00485	TLN2	15q22.2	protein_coding	4.07843	4.83601	4.13486	4.27096	2.32141	3.10316	2.60702	2
Up	ENSG00000172667	3.18223	0.00141	ZMAT3	3q26.32	protein_coding	4.59376	5.45751	4.13486	5.02551	2.80625	3.33971	2.60702	2
Up	ENSG00000100036	3.18088	0.0738	SLC35E4	22q12.2	protein_coding	4.68698	3.86386	3.70545	2.59473	2.99871	2	2	2
Up	ENSG00000182831	3.17567	0.0256	C16orf72	16p13.2	protein_coding	3.592	3.41371	3.86322	4.77973	2.80625	2	2	2.47303
Up	ENSG00000159713	3.16975	0.0589	TPPP3	16q22.1	protein_coding	5.04489	3.14086	3.86322	3.82821	2	2	2	3.35168
Up	ENSG00000159713	3.16975	0.0589	TPPP3	16q22.1	protein_coding	5.04489	3.14086	3.86322	3.82821	2	2	2	3.35168
Up	ENSG00000073969	3.16631	0.0187	NSF	17q21.31	protein_coding	4.8164	4.20645	3.32627	4.72511	2	3.33971	2	2.47303
Up	ENSG00000116852	3.1639	0.000543	KIF21B	1q32.1	protein_coding	6.40237	6.58569	6.58436	6.64265	2.99871	2.82008	2.60702	5.131
Up	ENSG00000033327	3.16271	0.048	GAB2	11q14.1	protein_coding	4.38704	3.81763	2.81046	3.47803	2.32141	2	2	2.82867
Up	ENSG00000113327	3.16041	0.0808	GABRG2	5q34	protein_coding	3.54297	3.41371	3.32627	3.01463	2.5841	2	2	2
Up	ENSG00000119782	3.15706	6.22e-06	FKBP1B	2p23.3	protein_coding	6.13096	5.79827	5.78806	5.88511	4.08549	2.82008	3.03297	2.82867
Up	ENSG00000128564	3.15668	0.00163	VGF	7q22.1	protein_coding	5.00923	5.36411	4.00543	5.64147	2.5841	2	3.62875	3.11374
Up	ENSG00000170153	3.15663	0.0333	RNF150	4q31.21	protein_coding	4.51967	4.32685	3.09129	3.33947	2.80625	2	2	2.47303
Up	ENSG00000186310	3.15191	0.00045	NAP1L3	Xq21.32	protein_coding	5.02717	4.88166	4.96049	4.83235	2.80625	2	3.62875	2.47303
Up	ENSG00000005884	3.14974	0.0269	ITGA3	17q21.33	protein_coding	4.2099	4.17012	3.86322	4.19262	2	2	2	3.35168
Up	ENSG00000023171	3.146	0.0148	GRAMD1B	11q24.1	protein_coding	4.04361	4.15161	3.70545	4.41593	2	3.10316	2	2.47303
Up	ENSG00000188807	3.1344	0.0543	TMEM201	1p36.22	protein_coding	3.8149	3.69514	6.87117	2.59473	3.16849	2	2.60702	3.55587
Up	ENSG00000158828	3.13421	3.07e-07	PINK1	1p36.12	protein_coding	5.93586	5.92903	5.74816	6.19744	3.32038	2.82008	4.04917	3.35168
Up	ENSG00000102178	3.13328	0.0441	UBL4A	Xq28	protein_coding	3.89523	3.61633	3.09129	5.19583	2.32141	2	3.3614	2
Up	ENSG00000133943	3.13282	0.00716	DGLUCY	14q32.11	protein_coding	4.14566	3.88643	4.13486	5.41869	2.5841	3.10316	2.60702	2
Up	ENSG00000169258	3.12597	0.00701	GPRIN1	5q35.2	protein_coding	5.17931	6.06879	5.15616	5.5184	4.16792	2	3.03297	2
Up	ENSG00000198373	3.12055	0.00268	WWP2	16q22.1	protein_coding	4.4941	4.24189	4.25364	4.77973	2.99871	2	2.60702	2.47303
Up	ENSG00000147421	3.11936	0.0627	HMBOX1	8p21.1	protein_coding	3.63942	3.14086	4.64993	2.81991	2.5841	2	2.60702	2
Up	ENSG00000196972	3.1157	0.0867	SMIM10L2B	Xq26.3	protein_coding	3.2692	3.21406	3.09129	3.9283	2	2	2	2.82867
Up	ENSG00000196507	3.1142	0.0122	TCEAL3	Xq22.2	protein_coding	5.79638	4.59695	5.38157	5.4527	4.16792	2	2	2.47303
Up	ENSG00000166862	3.11347	0.0273	CACNG2	22q12.3	protein_coding	4.2099	4.24189	4.13486	4.72511	2	3.54288	2	2
Up	ENSG00000205726	3.10443	3.26e-07	ITSN1	21q22.11	protein_coding	5.55809	6.05392	5.78806	5.83441	3.45779	3.10316	3.62875	3.11374
Up	ENSG00000181915	3.10299	0.0467	ADO	10q21.3	protein_coding	3.07592	3.47456	4.36337	3.60444	2.5841	2.46754	2	2
Up	ENSG00000220205	3.10298	0.0152	VAMP2	17p13.1	protein_coding	8.06133	8.38508	8.09724	7.58309	6.16749	2	2.60702	5.78709
Up	ENSG00000063015	3.09982	0.00452	SEZ6	17q11.2	protein_coding	4.66423	4.31025	4.56059	5.31156	3.32038	2	3.03297	2
Up	ENSG00000165572	3.09804	0.00432	KBTBD6	13q14.11	protein_coding	5.45584	5.33158	3.52828	5.11318	2.5841	2	3.03297	3.55587
Up	ENSG00000023909	3.08279	0.0918	GCLM	1p22.1	protein_coding	3.89523	3.58907	2.81046	2.81991	2	2.46754	2	2.47303
Up	ENSG00000156052	3.07512	0.00361	GNAQ	9q21.2	protein_coding	4.54479	5.03093	4.56059	5.19583	3.45779	2	3.03297	2
Up	ENSG00000121274	3.07377	0.00998	TENT4B	16q12.1	protein_coding	3.592	4.1884	4.81355	4.54766	2	3.10316	2.60702	2.47303
Up	ENSG00000204650	3.07094	0.092	LINC02210	17q21.31	transcribed_unitary_pseudogene	3.72983	3.10282	3.09129	3.47803	2	2.82008	2	2
Up	ENSG00000184402	3.0704	0.0277	SS18L1	20q13.33	protein_coding	3.63942	3.44446	6.00678	3.82821	2.5841	2.46754	2	3.35168
Up	ENSG00000130477	3.06563	0.00894	UNC13A	19p13.11	protein_coding	4.61763	5.10015	5.48231	3.82821	2.32141	2	2.60702	3.73471
Up	ENSG00000135250	3.06218	1.89e-06	SRPK2	7q22.3	protein_coding	5.98257	5.74985	5.93749	5.38385	3.16849	3.54288	2.60702	3.73471
Up	ENSG00000185722	3.0606	0.093	ANKFY1	17p13.2	protein_coding	3.63942	3.61633	3.09129	2.59473	2.32141	2	2.60702	2
Up	ENSG00000171016	3.05819	0.0728	PYGO1	15q21.3	protein_coding	3.00528	3.28373	3.70545	3.47803	2	2.46754	2	2.47303
Up	ENSG00000075391	3.05674	0.0696	RASAL2	1q25.2	protein_coding	4.07843	4.07508	2	4.88312	2.32141	2.46754	3.03297	2
Up	ENSG00000138814	3.05609	0.0029	PPP3CA	4q24	protein_coding	5.07969	5.11933	3.70545	4.19262	2.5841	2.82008	3.03297	2.47303
Up	ENSG00000055163	3.05592	1.06e-08	CYFIP2	5q33.3	protein_coding	6.23495	6.44073	6.19666	6.53564	4.08549	3.87942	3.3614	3.35168
Up	ENSG00000204525	3.05346	0.00431	HLA-C	6p21.33	protein_coding	5.17931	4.22428	5.32844	4.10978	2.5841	2.46754	2	3.55587
Up	ENSG00000204525	3.05346	0.00431	HLA-C	6p21.33	protein_coding	5.17931	4.22428	5.32844	4.10978	2.5841	2.46754	2	3.55587
Up	ENSG00000102921	3.05075	0.0442	N4BP1	16q12.1	protein_coding	2.93101	4.24189	5.2159	4.02189	2	3.33971	2	2.47303
Up	ENSG00000134313	3.04918	9.5e-05	KIDINS220	2p25.1	protein_coding	5.49504	6.03384	5.86471	5.58125	3.99807	2.46754	3.62875	2.47303
Up	ENSG00000105737	3.04894	0.0156	GRIK5	19q13.2	protein_coding	5.78589	5.36411	6.22601	5.38385	2.32141	2	4.7558	2.47303
Up	ENSG00000124785	3.04504	0.0691	NRN1	6p25.1	protein_coding	3.07592	4.07508	3.52828	4.02189	2	3.10316	2	2
Up	ENSG00000009413	3.0401	0.00135	REV3L	6q21	protein_coding	5.98257	5.64786	5.2159	5.78187	4.31987	2.46754	2.60702	2.47303
Up	ENSG00000184672	3.03914	0.0789	RALYL	8q21.2	protein_coding	4.33037	3.28373	2.46141	3.82821	2.5841	2	2.60702	2
Up	ENSG00000021300	3.03713	0.0909	PLEKHB1	11q13.4	protein_coding	3.20761	3.53295	4.64993	3.01463	2	3.10316	2	2
Up	ENSG00000118473	3.03712	0.0561	SGIP1	1p31.3	protein_coding	3.49222	3.81763	4.25364	2.81991	2.32141	2	2	2.82867
Up	ENSG00000167733	3.03408	0.00279	HSD11B1L	19p13.3	protein_coding	5.19526	4.6638	5.97255	5.11318	2	2.82008	3.03297	3.89381
Up	ENSG00000152413	3.03299	0.0294	HOMER1	5q14.1	protein_coding	3.97133	4.29346	4.13486	3.01463	2.5841	2	2	2.82867
Up	ENSG00000068831	3.03258	0.0398	RASGRP2	11q13.1	protein_coding	3.38501	3.79395	4.25364	3.60444	2	2	3.03297	2.47303
Up	ENSG00000221932	3.02659	0.000669	HEPN1	11q24.2	protein_coding	6.91227	5.46502	7.62179	7.66516	3.99807	4.38136	2.60702	5.31099
Up	ENSG00000145934	3.02171	4.74e-06	TENM2	5q34	protein_coding	6.13923	6.47091	6.41628	7.34127	4.08549	4.66869	3.62875	3.11374
Up	ENSG00000139352	3.02108	0.0284	ASCL1	12q23.2	protein_coding	3.63942	3.79395	3.86322	3.60444	2	2.46754	2.60702	2.47303
Up	ENSG00000015592	3.00559	0.0166	STMN4	8p21.2	protein_coding	7.70523	7.88729	7.93785	8.03429	3.58325	2	4.04917	6.64716
Up	ENSG00000174501	2.99563	0.0184	ANKRD36C	2q11.1	protein_coding	4.17814	4.37553	5.32844	4.19262	2	2	3.62875	2.82867
Up	ENSG00000178381	2.98563	0.0516	ZFAND2A	7p22.3	protein_coding	4.27139	4.11385	3.32627	5.67066	2.32141	2	3.85423	2
Up	ENSG00000005108	2.98244	0.066	THSD7A	7p21.3	protein_coding	5.25737	5.63459	5.2159	3.47803	4.16792	2	2	2
Up	ENSG00000172932	2.98057	0.00347	ANKRD13D	11q13.2	protein_coding	5.16317	4.87038	4.73406	5.5184	2.32141	2	3.03297	3.89381
Up	ENSG00000166562	2.97773	0.00153	SEC11C	18q21.32	protein_coding	4.68698	4.4831	4.25364	4.97959	2.32141	3.10316	3.03297	2.47303
Up	ENSG00000081026	2.97521	0.0439	MAGI3	1p13.2	protein_coding	3.93378	4.09459	3.70545	6.43715	3.16849	3.72094	2	2
Up	ENSG00000188191	2.97305	0.0012	PRKAR1B	7p22.3	protein_coding	7.22361	6.91695	8.77037	6.58248	5.127	4.48363	5.70395	2.82867
Up	ENSG00000198756	2.97173	0.0557	COLGALT2	1q25.3	protein_coding	3.2692	3.69514	4.00543	4.10978	2.99871	2	2	2
Up	ENSG00000111850	2.97165	0.0847	SMIM8	6q15	protein_coding	3.07592	3.24932	3.32627	3.60444	2	2.46754	2.60702	2
Up	ENSG00000163602	2.96921	0.00112	RYBP	3p13	protein_coding	5.16317	5.42704	5.8269	6.21736	3.58325	4.15211	2.60702	2
Up	ENSG00000167619	2.96802	0.00427	TMEM145	19q13.2	protein_coding	5.27249	5.18453	5.48231	4.88312	3.80552	2	3.3614	2
Up	ENSG00000122484	2.96604	0.0242	RPAP2	1p22.1	protein_coding	4.07843	4.34326	5.57648	5.38385	3.905	2	2	2.47303
Up	ENSG00000168056	2.95793	0.00593	LTBP3	11q13.1	protein_coding	4.83689	5.53811	4.13486	5.80838	2.80625	4.02219	2	2.47303
Up	ENSG00000213699	2.95433	0.0934	SLC35F6	2p23.3	protein_coding	3.14327	2.89593	3.70545	3.47803	2	2.46754	2.60702	2
Up	ENSG00000112320	2.95367	1.21e-06	SOBP	6q21	protein_coding	6.05431	6.1173	6.00678	6.65731	3.16849	3.33971	4.37432	3.89381
Up	ENSG00000187601	2.95084	0.0353	MAGEH1	Xp11.21	protein_coding	3.8149	4.09459	3.09129	4.4833	2	2.82008	2	2.82867
Up	ENSG00000104435	2.95045	4.55e-08	STMN2	8q21.13	protein_coding	10.1638	9.97405	9.97082	10.05	6.86788	6.91117	8.04147	5.9408
Up	ENSG00000109016	2.94933	0.0474	DHRS7B	17p11.2	protein_coding	3.43961	3.35019	5.90156	4.54766	3.16849	2	3.3614	2
Up	ENSG00000181045	2.9492	0.0595	SLC26A11	17q25.3	protein_coding	3.85562	3.56128	3.32627	4.19262	2.99871	2	2	2
Up	ENSG00000173320	2.94532	5.13e-05	STOX2	4q35.1	protein_coding	5.06239	5.14763	5.8269	5.38385	3.45779	3.33971	2.60702	2.82867
Up	ENSG00000117016	2.93699	0.0305	RIMS3	1p34.2	protein_coding	4.11244	3.44446	3.86322	5.41869	3.16849	2	2	2.82867
Up	ENSG00000100056	2.92709	0.0291	ESS2	22q11.21	protein_coding	3.38501	4.24189	3.52828	4.72511	2.80625	2	2	2.82867
Up	ENSG00000164076	2.9203	0.00925	CAMKV	3p21.31	protein_coding	5.07969	5.27283	6.36443	4.72511	4.24589	2	2.60702	2.82867
Up	ENSG00000123240	2.91919	0.000105	OPTN	10p13	protein_coding	5.67648	5.86229	6.6508	5.38385	3.58325	3.10316	2.60702	4.28694
Up	ENSG00000083720	2.91767	0.0203	OXCT1	5p13.1	protein_coding	3.85562	3.95209	5.93749	4.02189	3.32038	2.82008	2.60702	2
Up	ENSG00000165152	2.91493	0.00198	PGAP4	9q31.1	protein_coding	4.30118	5.59403	4.46535	5.4527	2.80625	3.33971	2	3.35168
Up	ENSG00000165152	2.91493	0.00198	PGAP4	9q31.1	protein_coding	4.30118	5.59403	4.46535	5.4527	2.80625	3.33971	2	3.35168
Up	ENSG00000122873	2.91411	5.58e-05	CISD1	10q21.1	protein_coding	5.94532	5.57332	6.04021	5.85998	4.08549	2.82008	3.85423	2.47303
Up	ENSG00000122873	2.91411	5.58e-05	CISD1	10q21.1	protein_coding	5.94532	5.57332	6.04021	5.85998	4.08549	2.82008	3.85423	2.47303
Up	ENSG00000167232	2.90484	0.00133	ZNF91	19p12	protein_coding	5.85782	6.15032	5.70711	6.2564	3.16849	3.33971	4.7558	2
Up	ENSG00000130590	2.9048	0.0454	SAMD10	20q13.33	protein_coding	4.07843	4.17012	4.88889	3.82821	3.45779	2	2	2
Up	ENSG00000165752	2.90477	1.47e-06	STK32C	10q26.3	protein_coding	5.76466	6.00319	5.93749	5.41869	3.45779	3.10316	3.85423	3.35168
Up	ENSG00000010818	2.90444	0.0534	HIVEP2	6q24.2	protein_coding	3.68533	3.74539	3.86322	3.72066	2.99871	2	2	2
Up	ENSG00000142875	2.89066	0.00102	PRKACB	1p31.1	protein_coding	4.56948	4.40709	5.70711	4.83235	2.80625	3.10316	2.60702	3.11374
Up	ENSG00000171680	2.88972	0.0238	PLEKHG5	1p36.31	protein_coding	3.89523	5.26424	3.52828	3.72066	2.80625	2.46754	3.03297	2
Up	ENSG00000137343	2.88907	1.34e-07	ATAT1	6p21.33	protein_coding	6.02782	6.07863	6.31064	6.19744	3.80552	3.54288	4.22089	3.11374
Up	ENSG00000159842	2.88705	0.000399	ABR	17p13.3	protein_coding	5.17931	5.40376	4.88889	5.11318	3.69866	2.82008	2.60702	2.47303
Up	ENSG00000174871	2.87919	6.05e-09	CNIH2	11q13.2	protein_coding	7.45987	7.71359	7.50692	8.31877	4.31987	5.17597	5.45143	5.19353
Up	ENSG00000085365	2.8773	0.00616	SCAMP1	5q14.1	protein_coding	3.85562	4.46821	5.15616	4.72511	3.16849	2	3.03297	2.47303
Up	ENSG00000129946	2.87441	0.0259	SHC2	19p13.3	protein_coding	5.60662	5.22936	3.32627	5.78187	3.45779	2	2	3.89381
Up	ENSG00000155592	2.87141	0.0878	ZKSCAN2	16p12.1	protein_coding	2.8527	3.61633	3.09129	4.27096	2.32141	2.82008	2	2
Up	ENSG00000198648	2.87067	0.0317	STK39	2q24.3	protein_coding	4.56948	3.14086	4.64993	3.60444	2.32141	3.10316	2	2.47303
Up	ENSG00000103249	2.8675	0.00748	CLCN7	16p13.3	protein_coding	5.22665	4.85901	7.12596	4.88312	2.80625	2.46754	3.85423	4.28694
Up	ENSG00000122515	2.86359	0.000458	ZMIZ2	7p13	protein_coding	5.78589	5.3801	6.19666	5.78187	2.5841	3.54288	2.60702	4.39732
Up	ENSG00000154027	2.86242	0.0594	AK5	1p31.1	protein_coding	3.77299	3.86386	4.73406	3.01463	2.32141	2	3.3614	2
Up	ENSG00000130560	2.85918	0.0235	UBAC1	9q34.3	protein_coding	3.592	4.29346	4.56059	4.10978	3.16849	2.46754	2	2
Up	ENSG00000170390	2.85269	0.0117	DCLK2	4q31.23	protein_coding	6.36053	5.64124	7.23104	5.69928	4.95195	4.15211	2	2.47303
Up	ENSG00000147180	2.8526	0.0582	ZNF711	Xq21.1	protein_coding	4.04361	3.66935	4.25364	2.81991	2.80625	2	2.60702	2
Up	ENSG00000160584	2.84894	0.026	SIK3	11q23.3	protein_coding	3.32827	4.07508	6.1667	5.19583	3.32038	2	2.60702	3.55587
Up	ENSG00000131437	2.84715	0.0197	KIF3A	5q31.1	protein_coding	5.36002	5.70612	5.15616	4.34527	2.80625	4.27128	2	2
Up	ENSG00000177463	2.84119	0.0481	NR2C2	3p25.1	protein_coding	3.07592	3.56128	4.00543	4.34527	2.5841	2	2	2.82867
Up	ENSG00000050030	2.84081	0.0611	NEXMIF	Xq13.3	protein_coding	4.56948	4.42261	4.96049	4.02189	2	3.87942	2	2
Up	ENSG00000121653	2.84074	6.8e-10	MAPK8IP1	11p11.2	protein_coding	7.33941	7.57978	7.14145	6.76951	4.39023	4.38136	4.7558	4.92531
Up	ENSG00000114573	2.83841	3.56e-05	ATP6V1A	3q13.31	protein_coding	5.5457	5.73749	4.88889	5.95796	3.32038	2.82008	3.62875	3.55587
Up	ENSG00000113163	2.8333	0.0247	CERT1	5q13.3	protein_coding	4.30118	4.46821	3.52828	5.07001	2.5841	2	2	3.55587
Up	ENSG00000113163	2.8333	0.0247	CERT1	5q13.3	protein_coding	4.30118	4.46821	3.52828	5.07001	2.5841	2	2	3.55587
Up	ENSG00000113163	2.8333	0.0247	CERT1	5q13.3	protein_coding	4.30118	4.46821	3.52828	5.07001	2.5841	2	2	3.55587
Up	ENSG00000113645	2.83258	0.0905	WWC1	5q34	protein_coding	4.33037	4.15161	3.09129	3.60444	2	2	2	3.35168
Up	ENSG00000257704	2.82959	0.000979	INAFM1	19q13.32	protein_coding	6.12264	6.35027	8.18205	6.04971	3.32038	4.15211	4.51299	5.131
Up	ENSG00000166140	2.82744	0.0489	ZFYVE19	15q15.1	protein_coding	3.63942	3.56128	3.52828	3.47803	2.32141	2.46754	2.60702	2
Up	ENSG00000138078	2.82627	0.00164	PREPL	2p21	protein_coding	5.44254	5.67405	4.64993	5.19583	2.32141	2.82008	3.03297	4.03709
Up	ENSG00000065923	2.8169	0.0541	SLC9A7	Xp11.3	protein_coding	4.38704	3.86386	3.70545	4.19262	3.32038	2	2	2
Up	ENSG00000112697	2.81092	0.00502	TMEM30A	6q14.1	protein_coding	4.41456	4.83601	3.70545	4.4833	2.80625	2.46754	3.03297	2.47303
Up	ENSG00000155970	2.81022	0.0938	MICU3	8p22	protein_coding	3.77299	3.56128	3.70545	3.18617	2	2	2	3.11374
Up	ENSG00000134909	2.80109	0.00428	ARHGAP32	11q24.3	protein_coding	4.27139	4.20645	5.2159	4.77973	2.32141	3.33971	3.03297	2.47303
Up	ENSG00000124772	2.80028	0.0405	CPNE5	6p21.2	protein_coding	5.02717	4.9259	3.52828	5.38385	2	2	3.03297	3.89381
Up	ENSG00000075945	2.79902	0.00441	KIFAP3	1q24.2	protein_coding	5.25737	5.41932	5.62135	5.95796	2.5841	3.10316	2	4.49985
Up	ENSG00000165238	2.79831	0.0757	WNK2	9q22.31	protein_coding	4.07843	4.51241	5.90156	3.33947	2.32141	4.02219	2	2
Up	ENSG00000144711	2.79731	0.000406	IQSEC1	3p25.1	protein_coding	5.52059	5.98761	5.02871	6.93505	3.16849	3.72094	4.37432	3.35168
Up	ENSG00000167113	2.7865	0.000486	COQ4	9q34.11	protein_coding	4.70937	4.85901	5.15616	5.80838	3.16849	3.33971	3.3614	2.47303
Up	ENSG00000067715	2.78454	0.000486	SYT1	12q21.2	protein_coding	6.95507	6.93059	7.01263	8.24305	5.90449	4.02219	3.62875	4.39732
Up	ENSG00000156011	2.78316	0.0911	PSD3	8p22	protein_coding	3.00528	4.74013	3.09129	4.02189	2.32141	2	3.3614	2
Up	ENSG00000181218	2.78157	0.014	H2AW	1q42.13	protein_coding	4.14566	3.84093	4.00543	4.19262	2.5841	2.46754	3.03297	2
Up	ENSG00000179912	2.77926	0.00559	R3HDM2	12q13.3	protein_coding	4.27139	4.46821	5.8269	6.3496	2.80625	4.02219	2.60702	3.35168
Up	ENSG00000088367	2.77868	0.00227	EPB41L1	20q11.23	protein_coding	6.97369	7.23316	7.47059	6.33144	3.69866	3.33971	5.91878	3.35168
Up	ENSG00000155256	2.77758	0.0131	ZFYVE27	10q24.2	protein_coding	5.02717	4.70247	4.46535	5.80838	3.32038	2	2	3.89381
Up	ENSG00000115902	2.77611	0.0326	SLC1A4	2p14	protein_coding	5.63028	5.95595	5.2159	5.83441	4.75269	2.82008	2	2
Up	ENSG00000070501	2.77592	0.0412	POLB	8p11.21	protein_coding	3.85562	3.56128	4.00543	3.9283	2	2.46754	2	3.11374
Up	ENSG00000183354	2.77525	0.00824	KIAA2026	9p24.1	protein_coding	3.77299	5.19361	4.25364	4.83235	3.32038	2.46754	2.60702	2.47303
Up	ENSG00000144040	2.77144	0.0966	SFXN5	2p13.2	protein_coding	4.99107	4.46821	2	4.27096	2.32141	2	2.60702	3.35168
Up	ENSG00000103657	2.76867	0.0683	HERC1	15q22.31	protein_coding	4.33037	4.71513	4.13486	4.60927	2	3.87942	2	2
Up	ENSG00000156298	2.76716	0.0454	TSPAN7	Xp11.4	protein_coding	4.99107	5.35605	5.90156	5.67066	4.64169	2	2.60702	2
Up	ENSG00000134982	2.76552	0.00182	APC	5q22.2	protein_coding	6.85818	6.97339	6.56151	6.56703	3.905	3.87942	2	5.41961
Up	ENSG00000104863	2.76476	0.00114	LIN7B	19q13.33	protein_coding	5.22665	5.26424	5.48231	5.02551	2.80625	3.33971	4.04917	2
Up	ENSG00000155093	2.76311	0.0179	PTPRN2	7q36.3	protein_coding	6.39548	4.05529	4.25364	4.66835	3.16849	2	3.62875	3.35168
Up	ENSG00000248092	2.76309	0.0239	NNT-AS1	5p12	lncRNA	3.97133	3.56128	4.73406	4.27096	2.80625	2	2	3.11374
Up	ENSG00000065665	2.75335	0.0981	SEC61A2	10p14	protein_coding	3.43961	3.44446	3.52828	3.72066	2	3.10316	2	2
Up	ENSG00000125148	2.74796	2.73e-05	MT2A	16q13	protein_coding	6.23495	6.19168	5.62135	5.48593	3.58325	4.15211	2.60702	3.73471
Up	ENSG00000184588	2.74685	0.0517	PDE4B	1p31.3	protein_coding	4.17814	3.3823	3.86322	3.33947	2.5841	2	2	2.82867
Up	ENSG00000165943	2.74325	0.00691	MOAP1	14q32.12	protein_coding	4.46807	4.39139	4.88889	4.83235	2.32141	2	3.62875	3.11374
Up	ENSG00000124201	2.73774	0.0585	ZNFX1	20q13.13	protein_coding	3.77299	3.84093	7.15677	4.83235	2.99871	2	3.3614	4.39732
Up	ENSG00000131759	2.73409	0.0844	RARA	17q21.2	protein_coding	3.32827	4.31025	3.86322	2.81991	2.80625	2	2.60702	2
Up	ENSG00000131759	2.73409	0.0844	RARA	17q21.2	protein_coding	3.32827	4.31025	3.86322	2.81991	2.80625	2	2.60702	2
Up	ENSG00000108395	2.73391	0.0972	TRIM37	17q22	protein_coding	3.14327	4.07508	4.13486	3.72066	2	3.33971	2	2
Up	ENSG00000160445	2.73079	0.0348	ZER1	9q34.11	protein_coding	5.04489	4.5832	3.70545	3.60444	3.32038	2.82008	2	2
Up	ENSG00000160445	2.73079	0.0348	ZER1	9q34.11	protein_coding	5.04489	4.5832	3.70545	3.60444	3.32038	2.82008	2	2
Up	ENSG00000144895	2.72722	0.0839	EIF2A	3q25.1	protein_coding	3.63942	3.31734	3.09129	3.72066	2.32141	2	2	2.82867
Up	ENSG00000135090	2.72634	0.000687	TAOK3	12q24.23	protein_coding	4.93517	4.89285	5.27327	5.48593	2.80625	3.87942	3.03297	2.47303
Up	ENSG00000081138	2.72528	0.0208	CDH7	18q22.1	protein_coding	3.592	4.22428	4.81355	4.97959	2	2.46754	3.03297	3.35168
Up	ENSG00000114631	2.72485	0.000186	PODXL2	3q21.3	protein_coding	9.32064	9.33498	9.53369	9.28159	5.92833	5.45306	8.00668	5.78709
Up	ENSG00000166448	2.72405	0.0474	TMEM130	7q22.1	protein_coding	6.96441	6.79402	7.57693	6.51969	2.99871	2	6.19084	3.11374
Up	ENSG00000054793	2.71342	0.00788	ATP9A	20q13.2	protein_coding	6.91709	6.71426	5.32844	7.06166	5.04213	2	3.62875	4.59557
Up	ENSG00000103591	2.71303	0.096	AAGAB	15q23	protein_coding	3.07592	3.10282	3.70545	4.10978	2	2.82008	2.60702	2
Up	ENSG00000172292	2.71196	0.0567	CERS6	2q24.3	protein_coding	3.2692	4.39139	4.13486	3.47803	2.99871	2	2.60702	2
Up	ENSG00000224051	2.70622	0.000557	CPTP	1p36.33	protein_coding	5.90708	5.44235	5.78806	4.93216	2.99871	2.82008	4.37432	3.11374
Up	ENSG00000224051	2.70622	0.000557	CPTP	1p36.33	protein_coding	5.90708	5.44235	5.78806	4.93216	2.99871	2.82008	4.37432	3.11374
Up	ENSG00000109265	2.7055	0.0599	CRACD	4q12	protein_coding	4.00792	3.28373	3.52828	4.02189	2.32141	3.10316	2	2
Up	ENSG00000109265	2.7055	0.0599	CRACD	4q12	protein_coding	4.00792	3.28373	3.52828	4.02189	2.32141	3.10316	2	2
Up	ENSG00000135541	2.70333	0.000533	AHI1	6q23.3	protein_coding	5.72124	5.33978	5.48231	5.27401	3.58325	2.82008	2	4.03709
Up	ENSG00000183020	2.70326	4.23e-05	AP2A2	11p15.5	protein_coding	6.13923	5.52379	7.02937	6.00456	4.24589	3.87942	4.04917	3.35168
Up	ENSG00000183828	2.70245	4.34e-05	NUDT14	14q32.33	protein_coding	5.69903	5.71875	6.39059	5.93408	4.24589	2.82008	3.85423	3.35168
Up	ENSG00000103264	2.70136	0.0718	FBXO31	16q24.2	protein_coding	3.72983	3.72049	5.27327	3.72066	2	3.54288	2.60702	2
Up	ENSG00000078295	2.69706	0.0372	ADCY2	5p15.31	protein_coding	4.17814	4.25928	3.32627	5.78187	2.32141	2.46754	3.85423	2.47303
Up	ENSG00000100427	2.69522	6.24e-06	MLC1	22q13.33	protein_coding	7.20009	7.17247	6.56151	6.58248	5.127	4.15211	3.3614	4.49985
Up	ENSG00000120306	2.69508	0.0497	CYSTM1	5q31.3	protein_coding	5.44254	3.76988	3.86322	3.60444	2.32141	2	2.60702	3.55587
Up	ENSG00000163346	2.69393	0.0128	PBXIP1	1q21.3	protein_coding	4.44156	4.49783	4.46535	5.4527	2.5841	3.87942	2	2.47303
Up	ENSG00000174891	2.6938	0.0546	RSRC1	3q25.32	protein_coding	4.44156	4.43797	3.86322	3.18617	2	2	3.03297	3.11374
Up	ENSG00000084764	2.69067	0.0255	MAPRE3	2p23.3	protein_coding	5.98257	5.98239	6.28298	6.31304	3.32038	2.46754	5.3064	2
Up	ENSG00000159363	2.68996	0.00814	ATP13A2	1p36.13	protein_coding	5.77531	6.08839	5.43282	5.83441	2	2.82008	4.37432	4.16742
Up	ENSG00000091656	2.68386	0.0254	ZFHX4	8q21.13	protein_coding	5.71018	6.37042	6.46633	5.38385	2.99871	2.82008	5.22802	2
Up	ENSG00000145284	2.68178	0.00044	SCD5	4q21.22	protein_coding	6.24265	6.10773	6.07289	5.85998	2.5841	4.38136	3.03297	4.39732
Up	ENSG00000081913	2.6787	0.011	PHLPP1	18q21.33	protein_coding	4.59376	4.09459	3.86322	4.10978	2.32141	2.82008	3.03297	2.47303
Up	ENSG00000105963	2.67837	0.0167	ADAP1	7p22.3	protein_coding	6.37461	6.04391	6.62899	5.38385	2.5841	2	4.86342	4.39732
Up	ENSG00000172346	2.67058	0.0308	CSDC2	22q13.2	protein_coding	5.74311	5.58716	7.24544	5.38385	2	3.10316	5.14514	3.73471
Up	ENSG00000165156	2.66999	0.00976	ZHX1	8q24.13	protein_coding	4.07843	4.13285	4.56059	3.9283	2.32141	2.82008	2.60702	2.82867
Up	ENSG00000146072	2.66586	0.00208	TNFRSF21	6p12.3	protein_coding	4.95404	4.17012	5.15616	4.93216	3.16849	2.46754	2.60702	3.35168
Up	ENSG00000110171	2.66074	0.0348	TRIM3	11p15.4	protein_coding	3.20761	3.74539	4.13486	4.41593	2.5841	2.46754	2	2.82867
Up	ENSG00000204120	2.6606	0.00852	GIGYF2	2q37.1	protein_coding	4.56948	4.09459	4.36337	5.72734	3.32038	2.46754	3.3614	2.47303
Up	ENSG00000155980	2.65811	0.0382	KIF5A	12q13.3	protein_coding	5.17931	5.88488	6.31064	5.85998	4.75269	2	3.85423	2
Up	ENSG00000104936	2.65689	0.00948	DMPK	19q13.32	protein_coding	5.11366	5.18453	4.00543	4.72511	2	3.54288	3.03297	3.11374
Up	ENSG00000105516	2.65422	0.0941	DBP	19q13.33	protein_coding	3.49222	3.47456	3.09129	3.47803	2.5841	2	2.60702	2
Up	ENSG00000155099	2.65295	0.0641	PIP4P2	8q21.3	protein_coding	2.8527	3.21406	5.8269	3.82821	2.99871	2.82008	2.60702	2.47303
Up	ENSG00000198825	2.6527	0.0276	INPP5F	10q26.11	protein_coding	4.00792	3.64308	3.70545	4.19262	2.80625	2.46754	2.60702	2
Up	ENSG00000177380	2.65211	0.0145	PPFIA3	19q13.33	protein_coding	6.36053	5.7923	5.90156	6.93505	2.5841	4.75302	2	4.76984
Up	ENSG00000184887	2.64978	0.00109	BTBD6	14q32.33	protein_coding	5.09678	4.88166	4.56059	5.31156	3.58325	2.46754	3.03297	2.82867
Up	ENSG00000076641	2.64424	0.024	PAG1	8q21.13	protein_coding	4.14566	4.39139	3.86322	3.60444	2.99871	2.46754	2	2.47303
Up	ENSG00000166619	2.63974	0.000133	BLCAP	20q11.23	protein_coding	6.06303	6.37442	6.1361	6.36754	3.80552	3.54288	4.96357	2.82867
Up	ENSG00000059145	2.63823	0.0295	UNKL	16p13.3	protein_coding	3.85562	3.99426	4.96049	3.60444	2.5841	2	3.3614	2.47303
Up	ENSG00000188177	2.63818	0.0198	ZC3H6	2q14.1	protein_coding	4.59376	4.52685	4.13486	4.72511	2	3.33971	2	3.35168
Up	ENSG00000182621	2.63576	0.0227	PLCB1	20p12.3	protein_coding	4.33037	4.27647	4.25364	4.02189	2.32141	2.46754	3.62875	2
Up	ENSG00000105251	2.63388	0.0575	SHD	19p13.3	protein_coding	4.51967	4.90395	5.09384	5.19583	2	2	2.60702	4.28694
Up	ENSG00000081019	2.63339	0.0422	RSBN1	1p13.2	protein_coding	4.33037	4.05529	5.15616	3.33947	2.32141	2	2.60702	3.55587
Up	ENSG00000131094	2.63051	0.031	C1QL1	17q21.31	protein_coding	6.71612	4.34326	5.62135	4.10978	2.32141	2.82008	3.3614	4.49985
Up	ENSG00000168077	2.6219	0.0074	SCARA3	8p21.1	protein_coding	6.44302	4.81263	6.07289	5.5184	3.32038	4.48363	3.85423	2
Up	ENSG00000185129	2.62154	0.04	PURA	5q31.3	protein_coding	3.85562	3.97333	3.32627	5.02551	2.32141	2	3.03297	3.11374
Up	ENSG00000106976	2.61743	0.0127	DNM1	9q34.11	protein_coding	4.73142	4.59695	4.64993	5.27401	2	2.46754	3.3614	3.73471
Up	ENSG00000069966	2.61701	0.0254	GNB5	15q21.2	protein_coding	3.89523	4.91497	4.73406	4.4833	2.80625	2	2	3.73471
Up	ENSG00000115504	2.61657	0.0239	EHBP1	2p15	protein_coding	4.61763	5.34794	4.25364	3.60444	2.32141	3.33971	2	3.35168
Up	ENSG00000177981	2.61395	0.0526	ASB8	12q13.11	protein_coding	4.14566	4.90395	3.32627	5.02551	2	3.10316	2	3.55587
Up	ENSG00000176903	2.61331	0.012	PNMA1	14q24.3	protein_coding	4.24097	3.97333	4.46535	4.41593	2.5841	3.33971	2	2.47303
Up	ENSG00000170921	2.61063	0.0105	TANC2	17q23.2	protein_coding	4.07843	3.93053	4.64993	4.93216	2.5841	3.10316	2	3.11374
Up	ENSG00000115306	2.60682	2.61e-09	SPTBN1	2p16.2	protein_coding	7.04145	7.28928	6.83352	7.37714	5.04213	4.38136	4.51299	4.84967
Up	ENSG00000213995	2.60553	0.0544	NAXD	13q34	protein_coding	3.72983	3.86386	4.64993	3.01463	2.32141	3.10316	2	2.47303
Up	ENSG00000126351	2.60261	6.24e-06	THRA	17q21.1	protein_coding	6.31014	6.74546	7.15677	7.75649	4.45732	4.27128	4.7558	5.131
Up	ENSG00000109572	2.60235	0.00718	CLCN3	4q33	protein_coding	4.44156	4.43797	4.46535	4.34527	2.99871	2.46754	3.3614	2
Up	ENSG00000197694	2.60115	5.85e-10	SPTAN1	9q34.11	protein_coding	8.17832	8.63628	8.18205	7.98285	5.16764	6.12584	5.91878	5.70362
Up	ENSG00000178498	2.59847	0.00956	DTX3	12q13.3	protein_coding	5.11366	4.6638	4.64993	5.58125	3.32038	2	4.04917	2.47303
Up	ENSG00000118689	2.59736	0.0136	FOXO3	6q21	protein_coding	4.68698	4.94753	4.64993	4.66835	3.80552	2	2.60702	2.47303
Up	ENSG00000197461	2.59479	0.057	PDGFA	7p22.3	protein_coding	4.4941	4.09459	3.70545	3.60444	2	2	3.3614	2.82867
Up	ENSG00000105767	2.59075	0.0107	CADM4	19q13.31	protein_coding	4.33037	3.99426	4.25364	4.34527	2.80625	2.46754	2	3.11374
Up	ENSG00000166848	2.58994	2.55e-06	TERF2IP	16q23.1	protein_coding	6.36053	6.59942	7.65454	7.3045	4.75269	4.83269	4.22089	4.76984
Up	ENSG00000128573	2.58295	0.0237	FOXP2	7q31.1	protein_coding	4.73142	4.5832	3.86322	6.55142	3.69866	3.33971	2	3.55587
Up	ENSG00000167191	2.5811	0.0599	GPRC5B	16p12.3	protein_coding	3.93378	3.64308	3.09129	3.60444	2.5841	2.46754	2	2.47303
Up	ENSG00000180354	2.57663	1.21e-05	MTURN	7p14.3	protein_coding	5.97335	6.04892	5.86471	7.03945	3.99807	4.15211	4.04917	4.03709
Up	ENSG00000180354	2.57663	1.21e-05	MTURN	7p14.3	protein_coding	5.97335	6.04892	5.86471	7.03945	3.99807	4.15211	4.04917	4.03709
Up	ENSG00000092096	2.57461	0.00228	SLC22A17	14q11.2	protein_coding	7.27706	7.05783	7.54235	6.86099	4.45732	3.33971	3.62875	6.07971
Up	ENSG00000181722	2.57405	0.00333	ZBTB20	3q13.31	protein_coding	4.17814	4.52685	4.56059	4.83235	2.99871	2.46754	3.03297	2.82867
Up	ENSG00000133612	2.57365	0.00594	AGAP3	7q36.1	protein_coding	6.79153	6.64646	6.04021	6.55142	5.42393	2.46754	3.3614	3.89381
Up	ENSG00000133612	2.57365	0.00594	AGAP3	7q36.1	protein_coding	6.79153	6.64646	6.04021	6.55142	5.42393	2.46754	3.3614	3.89381
Up	ENSG00000149926	2.56743	0.0831	TLCD3B	16p11.2	protein_coding	7.60129	7.60891	7.23104	7.03945	3.16849	2	6.73512	3.11374
Up	ENSG00000149926	2.56743	0.0831	TLCD3B	16p11.2	protein_coding	7.60129	7.60891	7.23104	7.03945	3.16849	2	6.73512	3.11374
Up	ENSG00000134775	2.56304	0.0736	FHOD3	18q12.2	protein_coding	3.43961	3.50405	4.25364	3.47803	2	2.82008	2	2.82867
Up	ENSG00000154277	2.56109	5.34e-13	UCHL1	4p13	protein_coding	8.49263	8.65447	8.61263	8.76356	6.16749	5.68541	6.01528	6.55491
Up	ENSG00000154277	2.56109	5.34e-13	UCHL1	4p13	protein_coding	8.49263	8.65447	8.61263	8.76356	6.16749	5.68541	6.01528	6.55491
Up	ENSG00000174013	2.56091	0.094	FBXO45	3q29	protein_coding	3.00528	4.1884	4.00543	2.81991	2.5841	2	2.60702	2.47303
Up	ENSG00000187164	2.55892	0.0167	SHTN1	10q25.3	protein_coding	4.89665	4.8008	5.02871	4.66835	2.32141	4.02219	3.03297	2
Up	ENSG00000154639	2.55716	3.58e-06	CXADR	21q21.1	protein_coding	6.40922	6.21861	6.51471	6.27553	4.58282	4.38136	3.3614	3.55587
Up	ENSG00000171867	2.55418	0.0104	PRNP	20p13	protein_coding	4.46807	4.42261	4.25364	3.72066	2.5841	2.46754	3.03297	2.82867
Up	ENSG00000164970	2.55331	0.00993	FAM219A	9p13.3	protein_coding	5.30226	5.05105	4.73406	5.61167	3.99807	2	3.62875	2.47303
Up	ENSG00000128266	2.54986	2.46e-06	GNAZ	22q11.22	protein_coding	5.95473	6.31743	6.1361	6.11488	4.16792	4.15211	4.04917	3.11374
Up	ENSG00000139200	2.5486	0.00962	PIANP	12p13.31	protein_coding	5.38805	4.54114	5.15616	4.97959	2.32141	3.10316	4.22089	2.47303
Up	ENSG00000107643	2.54464	0.0724	MAPK8	10q11.22	protein_coding	3.43961	3.3823	3.70545	4.02189	2.5841	2	3.03297	2
Up	ENSG00000248487	2.54169	0.000102	ABHD14A	3p21.2	protein_coding	5.75393	5.49471	5.43282	5.34816	3.69866	3.10316	4.04917	2.82867
Up	ENSG00000198707	2.54085	0.0351	CEP290	12q21.32	protein_coding	3.72983	3.95209	3.52828	4.72511	2.5841	2	2.60702	3.11374
Up	ENSG00000169783	2.53979	0.000124	LINGO1	15q24.3	protein_coding	6.63656	6.90042	6.33779	6.48724	4.75269	2.82008	4.04917	4.84967
Up	ENSG00000176485	2.535	0.0261	PLAAT3	11q13.1	protein_coding	4.46807	4.13285	5.38157	5.11318	2	2.82008	4.04917	2.82867
Up	ENSG00000176485	2.535	0.0261	PLAAT3	11q13.1	protein_coding	4.46807	4.13285	5.38157	5.11318	2	2.82008	4.04917	2.82867
Up	ENSG00000169660	2.53431	0.0784	HEXD	17q25.3	protein_coding	3.63942	3.06375	5.53016	3.47803	3.16849	2.46754	2	2.82867
Up	ENSG00000151914	2.53186	4.54e-06	DST	6p12.1	protein_coding	6.46293	6.17344	7.01263	6.94703	4.80515	4.15211	3.62875	4.59557
Up	ENSG00000169926	2.53099	0.0718	KLF13	15q13.3	protein_coding	3.63942	3.47456	6.31064	2.81991	2.99871	2.82008	3.03297	3.11374
Up	ENSG00000072832	2.52709	2.2e-10	CRMP1	4p16.2	protein_coding	8.24115	8.22274	7.76865	8.19864	5.42393	5.45306	6.23158	5.56859
Up	ENSG00000160271	2.52171	0.00157	RALGDS	9q34.2	protein_coding	5.25737	4.91497	4.56059	4.72511	3.45779	2.46754	3.03297	3.11374
Up	ENSG00000157823	2.51962	0.0591	AP3S2	15q26.1	protein_coding	3.49222	3.24932	3.52828	5.64147	2.80625	2.46754	2.60702	3.11374
Up	ENSG00000167632	2.50713	0.000944	TRAPPC9	8q24.3	protein_coding	5.11366	5.64786	6.49072	5.72734	4.31987	3.54288	2.60702	3.73471
Up	ENSG00000188322	2.50632	4.81e-06	SBK1	16p12.1	protein_coding	7.27706	7.53762	8.32455	7.729	4.95195	5.11354	6.19084	4.92531
Up	ENSG00000119596	2.50501	0.024	YLPM1	14q24.3	protein_coding	4.56948	4.72769	6.99569	4.02189	2.80625	3.54288	3.62875	4.03709
Up	ENSG00000143614	2.50079	0.045	GATAD2B	1q21.3	protein_coding	3.8149	4.70247	3.70545	3.9283	2.99871	2	2	3.11374
Up	ENSG00000116667	2.49106	0.0112	C1orf21	1q25.3	protein_coding	4.46807	5.061	4.25364	5.61167	2.5841	3.10316	4.04917	2.47303
Up	ENSG00000123213	2.49048	0.0334	NLN	5q12.3	protein_coding	4.00792	4.52685	5.97255	3.9283	2.32141	2.46754	3.62875	3.55587
Up	ENSG00000250366	2.49012	0.0639	TUNAR	14q32.2	protein_coding	4.07843	3.88643	5.43282	3.18617	2.32141	2.82008	2	3.55587
Up	ENSG00000185504	2.47431	0.0266	FAAP100	17q25.3	protein_coding	5.78589	5.11933	4.25364	5.27401	4.39023	2.46754	2.60702	2.47303
Up	ENSG00000048052	2.47136	0.0989	HDAC9	7p21.1	protein_coding	3.592	2.85073	3.52828	4.34527	2	2.46754	2.60702	2.82867
Up	ENSG00000104866	2.4652	0.0497	PPP1R37	19q13.32	protein_coding	4.75314	5.24691	3.70545	4.41593	3.45779	2	3.62875	2
Up	ENSG00000182013	2.46328	0.00999	PNMA8A	19q13.32	protein_coding	5.09678	5.29831	5.2159	5.4527	3.32038	4.38136	2	2.47303
Up	ENSG00000085832	2.46221	0.0327	EPS15	1p32.3	protein_coding	4.30118	3.72049	5.66487	3.60444	2.99871	2.46754	2.60702	3.35168
Up	ENSG00000129244	2.46162	0.000127	ATP1B2	17p13.1	protein_coding	7.53388	7.2065	7.99864	8.27666	6.04197	4.02219	5.86799	5.131
Up	ENSG00000167971	2.46098	0.0128	CASKIN1	16p13.3	protein_coding	5.88758	6.00319	7.50692	5.93408	5.16764	4.75302	2.60702	3.11374
Up	ENSG00000146433	2.46089	0.0684	TMEM181	6q25.3	protein_coding	4.00792	3.88643	3.52828	3.33947	2.80625	2.82008	2	2
Up	ENSG00000091129	2.46076	0.0172	NRCAM	7q31.1	protein_coding	4.51967	4.52685	4.64993	6.00456	3.69866	3.54288	3.03297	2
Up	ENSG00000073803	2.45886	0.0874	MAP3K13	3q27.2	protein_coding	4.24097	4.42261	4.00543	5.1551	2	2.46754	2	4.03709
Up	ENSG00000272398	2.45662	0.00851	CD24	6q21	protein_coding	5.41555	5.24691	5.78806	5.02551	3.905	4.15211	2	2.47303
Up	ENSG00000169851	2.45318	0.0397	PCDH7	4p15.1	protein_coding	5.69903	6.35027	4.81355	4.34527	4.45732	3.72094	2.60702	2
Up	ENSG00000188643	2.45168	0.000687	S100A16	1q21.3	protein_coding	6.95507	6.20969	5.66487	5.19583	3.45779	4.48363	4.04917	4.03709
Up	ENSG00000158109	2.44855	0.0214	TPRG1L	1p36.32	protein_coding	4.91604	4.78886	4.96049	5.85998	3.16849	4.38136	2	2.47303
Up	ENSG00000128607	2.44836	0.00809	KLHDC10	7q32.2	protein_coding	4.79562	4.87038	4.00543	6.21736	2.99871	3.54288	3.62875	3.11374
Up	ENSG00000198843	2.44755	0.0728	SELENOT	3q25.1	protein_coding	3.85562	3.56128	3.32627	3.60444	2.32141	2.46754	3.03297	2
Up	ENSG00000113391	2.44533	0.0584	FAM172A	5q15	protein_coding	3.20761	4.15161	5.38157	3.82821	2.5841	3.33971	3.03297	2
Up	ENSG00000113391	2.44533	0.0584	FAM172A	5q15	protein_coding	3.20761	4.15161	5.38157	3.82821	2.5841	3.33971	3.03297	2
Up	ENSG00000166925	2.4376	0.018	TSC22D4	7q22.1	protein_coding	4.89665	4.49783	5.32844	4.19262	2.5841	2	3.85423	3.35168
Up	ENSG00000144815	2.4335	0.0509	NXPE3	3q12.3	protein_coding	4.00792	3.61633	3.32627	3.9283	2.5841	2.46754	2	2.82867
Up	ENSG00000166963	2.43294	0.00057	MAP1A	15q15.3	protein_coding	8.09361	8.32542	7.92895	7.84238	4.99775	4.48363	6.92098	5.25345
Up	ENSG00000103245	2.42793	0.0773	CIAO3	16p13.3	protein_coding	3.49222	4.45317	4.96049	4.19262	2	2.82008	2	3.73471
Up	ENSG00000100592	2.42632	8.1e-05	DAAM1	14q23.1	protein_coding	5.5332	5.87363	5.90156	5.55017	3.80552	2.82008	4.22089	3.73471
Up	ENSG00000075413	2.42493	0.0298	MARK3	14q32.32	protein_coding	4.44156	4.24189	4.13486	4.02189	2.99871	2	2	3.35168
Up	ENSG00000025800	2.42385	0.0238	KPNA6	1p35.2	protein_coding	4.79562	4.15161	6.04021	4.27096	3.16849	3.10316	2	3.89381
Up	ENSG00000148343	2.42248	0.0313	MIGA2	9q34.11	protein_coding	5.24209	3.93053	5.15616	5.1551	3.16849	2.46754	4.22089	2
Up	ENSG00000148343	2.42248	0.0313	MIGA2	9q34.11	protein_coding	5.24209	3.93053	5.15616	5.1551	3.16849	2.46754	4.22089	2
Up	ENSG00000101473	2.42165	0.0904	ACOT8	20q13.12	protein_coding	3.72983	3.93053	3.86322	5.34816	2.80625	2	3.85423	2
Up	ENSG00000164114	2.41643	0.000831	MAP9	4q32.1	protein_coding	4.87701	5.44995	4.96049	5.41869	3.80552	3.33971	3.03297	2.82867
Up	ENSG00000146535	2.41309	0.0319	GNA12	7p22.2	protein_coding	3.77299	4.34326	6.33779	4.02189	2.99871	2.82008	3.62875	3.35168
Up	ENSG00000188042	2.4106	0.0478	ARL4C	2q37.1	protein_coding	6.21943	6.46343	6.90785	6.74226	5.90449	3.54288	2	3.11374
Up	ENSG00000137601	2.41033	0.0459	NEK1	4q33	protein_coding	3.592	3.99426	4.25364	3.60444	2.99871	2.46754	2	2.47303
Up	ENSG00000107551	2.3985	0.0258	RASSF4	10q11.21	protein_coding	4.14566	4.68969	5.27327	5.23545	2.32141	3.54288	2	3.89381
Up	ENSG00000108679	2.39003	0.0749	LGALS3BP	17q25.3	protein_coding	5.65356	5.2205	4.96049	4.10978	2	4.27128	2	3.55587
Up	ENSG00000167136	2.38857	0.00616	ENDOG	9q34.11	protein_coding	5.38805	5.5523	4.00543	5.72734	3.69866	2.82008	4.04917	2.82867
Up	ENSG00000145725	2.38634	0.0593	PPIP5K2	5q21.1	protein_coding	3.38501	3.72049	5.8269	4.72511	3.16849	3.54288	3.03297	2
Up	ENSG00000157927	2.38126	0.0454	RADIL	7p22.1	protein_coding	4.27139	4.09459	3.52828	3.9283	2	3.10316	2.60702	2.82867
Up	ENSG00000141905	2.37986	0.0141	NFIC	19p13.3	protein_coding	5.49504	5.48734	4.13486	4.4833	2.80625	2.82008	4.22089	2.82867
Up	ENSG00000132563	2.37606	8.52e-10	REEP2	5q31.2	protein_coding	7.90276	8.07215	8.19695	8.07307	5.45709	5.50262	5.70395	6.29462
Up	ENSG00000008952	2.37573	0.000227	SEC62	3q26.2	protein_coding	6.18789	6.01348	5.38157	6.91078	3.69866	4.15211	4.6395	4.03709
Up	ENSG00000276293	2.37332	0.00712	PIP4K2B	17q12	protein_coding	6.20375	6.62313	6.00678	6.84827	3.58325	5.29326	4.6395	2.47303
Up	ENSG00000145675	2.37283	0.00814	PIK3R1	5q13.1	protein_coding	4.87701	5.061	5.66487	5.69928	2.5841	3.54288	2.60702	4.39732
Up	ENSG00000154217	2.37193	0.0913	PITPNC1	17q24.2	protein_coding	3.85562	3.74539	4.64993	2.59473	2.80625	2.82008	2	2.47303
Up	ENSG00000144567	2.36468	0.00706	RETREG2	2q35	protein_coding	5.75393	5.90712	5.43282	5.83441	3.80552	4.75302	2	3.11374
Up	ENSG00000171603	2.36317	0.000326	CLSTN1	1p36.22	protein_coding	7.38881	7.13054	6.60684	7.15758	4.39023	5.88548	4.6395	3.89381
Up	ENSG00000174628	2.35949	0.0441	IQCK	16p12.3	protein_coding	3.77299	4.87038	5.8269	6.40277	2.5841	4.27128	4.22089	2.47303
Up	ENSG00000158470	2.35532	0.0367	B4GALT5	20q13.13	protein_coding	3.63942	3.64308	4.56059	4.34527	2.5841	2.82008	2	3.11374
Up	ENSG00000106477	2.35495	0.0577	CEP41	7q32.2	protein_coding	4.04361	3.72049	6.04021	4.02189	2.32141	3.72094	2.60702	3.35168
Up	ENSG00000135924	2.35198	0.000405	DNAJB2	2q35	protein_coding	5.86781	5.42704	5.53016	6.11488	3.69866	2.82008	3.85423	4.39732
Up	ENSG00000149260	2.35112	0.0644	CAPN5	11q13.5	protein_coding	4.07843	4.42261	3.86322	3.18617	2.32141	2	3.03297	3.11374
Up	ENSG00000160216	2.34864	0.0479	AGPAT3	21q22.3	protein_coding	5.30226	4.95822	4.96049	6.70041	2.5841	3.33971	5.05721	2.47303
Up	ENSG00000139998	2.34797	0.041	RAB15	14q23.3	protein_coding	4.79562	4.59695	3.32627	3.33947	2.80625	2.82008	2.60702	2.82867
Up	ENSG00000277586	2.33816	1.04e-10	NEFL	8p21.2	protein_coding	8.89799	8.90438	8.37128	8.49231	6.37259	6.02769	6.61707	6.55491
Up	ENSG00000142459	2.33784	0.00302	EVI5L	19p13.2	protein_coding	6.04553	5.7682	5.27327	5.34816	3.58325	3.54288	4.6395	2.47303
Up	ENSG00000174775	2.33655	0.000153	HRAS	11p15.5	protein_coding	5.96407	5.7682	6.81433	5.58125	4.08549	4.02219	3.62875	4.39732
Up	ENSG00000139910	2.33206	0.000951	NOVA1	14q12	protein_coding	5.63028	5.74985	5.57648	5.41869	4.16792	2.46754	3.3614	4.03709
Up	ENSG00000151729	2.33088	0.0375	SLC25A4	4q35.1	protein_coding	3.93378	4.59695	3.86322	4.27096	2.5841	2.46754	2	3.55587
Up	ENSG00000272325	2.32704	0.00154	NUDT3	6p21.31	protein_coding	6.96905	6.98911	7.01263	6.92296	3.69866	3.54288	5.76073	5.19353
Up	ENSG00000228594	2.32679	0.00894	FNDC10	1p36.33	protein_coding	5.45584	5.92358	5.97255	5.48593	2.5841	3.33971	4.96357	3.35168
Up	ENSG00000160953	2.32671	0.0106	PWWP3A	19p13.3	protein_coding	5.24209	4.65067	4.36337	5.4527	3.905	2.46754	2.60702	3.35168
Up	ENSG00000162729	2.32545	0.0185	IGSF8	1q23.2	protein_coding	4.91604	4.88166	4.73406	3.47803	3.45779	2.46754	3.03297	2.82867
Up	ENSG00000167371	2.32474	0.0193	PRRT2	16p11.2	protein_coding	5.24209	5.39592	5.09384	5.88511	2.5841	4.02219	2	4.39732
Up	ENSG00000189337	2.32039	0.00262	KAZN	1p36.21	protein_coding	5.50787	5.46502	5.62135	4.54766	3.45779	2.46754	3.85423	3.89381
Up	ENSG00000160307	2.31427	0.00423	S100B	21q22.3	protein_coding	7.56798	6.85536	6.46633	6.42006	3.16849	5.11354	5.64484	4.16742
Up	ENSG00000006715	2.30905	0.0162	VPS41	7p14.1	protein_coding	4.59376	4.62406	5.32844	4.93216	3.45779	2	2.60702	3.89381
Up	ENSG00000065526	2.30296	0.00852	SPEN	1p36.21	protein_coding	5.28745	5.40376	4.00543	5.55017	2.80625	2.82008	3.85423	3.89381
Up	ENSG00000162734	2.2954	1.55e-08	PEA15	1q23.2	protein_coding	7.73282	8.17312	8.18205	8.14244	6.12685	6.12584	5.70395	5.25345
Up	ENSG00000038382	2.2864	0.0358	TRIO	5p15.2	protein_coding	3.72983	4.70247	4.13486	3.9283	2.80625	2	3.03297	3.11374
Up	ENSG00000006282	2.28328	0.0387	SPATA20	17q21.33	protein_coding	4.44156	4.34326	5.38157	4.83235	2.32141	3.33971	2	4.03709
Up	ENSG00000100321	2.27635	0.08	SYNGR1	22q13.1	protein_coding	4.35898	4.97937	6.56151	5.31156	3.905	2	4.7558	2.47303
Up	ENSG00000186575	2.27268	0.00858	NF2	22q12.2	protein_coding	4.35898	4.52685	5.02871	4.19262	2.99871	3.10316	3.3614	2.47303
Up	ENSG00000125386	2.26825	0.0996	FAM193A	4p16.3	protein_coding	4.11244	4.15161	2.81046	3.9283	2.32141	2.46754	2	3.35168
Up	ENSG00000108021	2.25801	0.056	TASOR2	10p15.1	protein_coding	3.49222	3.72049	4.13486	3.9283	2.80625	2.82008	2.60702	2
Up	ENSG00000071575	2.25783	0.0202	TRIB2	2p24.3	protein_coding	6.36759	6.86676	7.63279	6.09348	5.45709	5.04828	2	4.76984
Up	ENSG00000115685	2.25568	0.0397	PPP1R7	2q37.3	protein_coding	5.58256	5.53811	5.62135	7.38596	5.35523	4.27128	3.3614	2.47303
Up	ENSG00000107560	2.25411	0.0913	RAB11FIP2	10q26.11	protein_coding	3.68533	3.86386	3.09129	4.10978	2	2.46754	3.03297	2.82867
Up	ENSG00000182580	2.25167	0.0221	EPHB3	3q27.1	protein_coding	4.30118	4.32685	6.04021	4.60927	3.69866	3.33971	3.3614	2.47303
Up	ENSG00000160007	2.24252	1.12e-06	ARHGAP35	19q13.32	protein_coding	6.6712	6.72055	6.83352	6.23701	4.69826	4.66869	4.04917	4.76984
Up	ENSG00000032444	2.24144	0.00305	PNPLA6	19p13.2	protein_coding	4.66423	5.21159	4.56059	5.23545	3.16849	3.54288	2.60702	3.55587
Up	ENSG00000204387	2.23953	0.00233	SNHG32	6p21.33	lncRNA	5.52059	4.93676	5.53016	5.78187	3.58325	3.87942	4.22089	2.47303
Up	ENSG00000017260	2.2384	0.0841	ATP2C1	3q22.1	protein_coding	4.38704	3.90865	3.70545	3.18617	2.5841	2	3.3614	2.47303
Up	ENSG00000107130	2.23368	7.32e-05	NCS1	9q34.11	protein_coding	6.49551	6.776	6.56151	6.3496	5.127	3.72094	4.7558	4.03709
Up	ENSG00000107130	2.23368	7.32e-05	NCS1	9q34.11	protein_coding	6.49551	6.776	6.56151	6.3496	5.127	3.72094	4.7558	4.03709
Up	ENSG00000103160	2.23049	0.0105	HSDL1	16q24.1	protein_coding	4.38704	4.17012	5.32844	5.55017	3.45779	2.82008	3.62875	3.11374
Up	ENSG00000015171	2.22486	0.00956	ZMYND11	10p15.3	protein_coding	4.77454	4.98983	6.19666	4.4833	3.16849	4.02219	3.03297	3.55587
Up	ENSG00000148660	2.22167	0.0351	CAMK2G	10q22.2	protein_coding	4.66423	4.82436	3.52828	4.41593	3.32038	2	3.3614	2.82867
Up	ENSG00000198663	2.22099	0.021	C6orf89	6p21.2	protein_coding	4.61763	4.68969	4.13486	5.31156	3.32038	3.72094	3.03297	2
Up	ENSG00000164402	2.2191	0.0292	SEPTIN8	5q31.1	protein_coding	4.68698	4.29346	4.25364	5.34816	2.5841	3.54288	2	3.73471
Up	ENSG00000108947	2.21824	0.0137	EFNB3	17p13.1	protein_coding	4.59376	5.12883	4.56059	5.1551	2.80625	2.82008	2.60702	4.16742
Up	ENSG00000188290	2.21644	0.0188	HES4	1p36.33	protein_coding	5.88758	5.73749	6.88963	6.79624	4.39023	2.46754	5.51882	3.89381
Up	ENSG00000130558	2.21425	0.0123	OLFM1	9q34.3	protein_coding	6.00989	6.46718	6.51471	5.9098	5.31961	2.46754	3.85423	4.03709
Up	ENSG00000128245	2.21179	0.000448	YWHAH	22q12.3	protein_coding	6.43633	6.57531	7.12596	7.228	5.48951	5.04828	3.62875	4.39732
Up	ENSG00000115738	2.20799	0.0335	ID2	2p25.1	protein_coding	4.38704	4.24189	4.00543	4.27096	2.80625	3.54288	2.60702	2
Up	ENSG00000135241	2.20793	0.0907	PNPLA8	7q31.1	protein_coding	3.38501	3.88643	3.86322	3.33947	2.5841	2	3.03297	2.47303
Up	ENSG00000135241	2.20793	0.0907	PNPLA8	7q31.1	protein_coding	3.38501	3.88643	3.86322	3.33947	2.5841	2	3.03297	2.47303
Up	ENSG00000118200	2.20571	0.0128	CAMSAP2	1q32.1	protein_coding	5.30226	5.90159	4.73406	5.02551	2.80625	4.38136	2.60702	3.73471
Up	ENSG00000163001	2.20523	0.00994	CFAP36	2p16.1	protein_coding	4.89665	4.83601	5.02871	4.88312	3.16849	2	4.04917	3.35168
Up	ENSG00000178467	2.20307	0.0442	P4HTM	3p21.31	protein_coding	4.27139	4.35948	4.56059	5.72734	3.16849	2	3.03297	4.03709
Up	ENSG00000169764	2.19921	0.0722	UGP2	2p15	protein_coding	4.07843	3.84093	4.56059	3.47803	2.32141	2	3.03297	3.35168
Up	ENSG00000115310	2.1925	2.68e-05	RTN4	2p16.1	protein_coding	8.56809	8.57594	9.18335	8.37749	5.45709	6.79663	7.06321	6.53089
Up	ENSG00000110442	2.18212	0.00434	COMMD9	11p13	protein_coding	5.44254	5.28986	4.73406	4.54766	3.32038	2.82008	3.3614	3.89381
Up	ENSG00000250510	2.18044	0.0118	GPR162	12p13.31	protein_coding	6.55854	5.60087	4.73406	5.80838	4.31987	4.02219	4.37432	2.47303
Up	ENSG00000151693	2.18003	0.041	ASAP2	2p25.1	protein_coding	4.51967	4.31025	3.09129	5.27401	3.32038	3.10316	2.60702	2.82867
Up	ENSG00000155511	2.17843	0.0633	GRIA1	5q33.2	protein_coding	4.35898	4.43797	3.70545	4.27096	2	3.10316	3.62875	2.47303
Up	ENSG00000169905	2.17811	0.02	TOR1AIP2	1q25.2	protein_coding	4.2099	4.09459	4.46535	5.61167	3.32038	3.33971	3.03297	2.82867
Up	ENSG00000163848	2.17717	0.0546	ZNF148	3q21.2	protein_coding	5.04489	4.49783	6.41628	4.27096	3.16849	4.38136	2	3.73471
Up	ENSG00000211584	2.17609	0.0674	SLC48A1	12q13.11	protein_coding	4.91604	5.01053	2.81046	3.9283	2.5841	2.82008	3.62875	2.82867
Up	ENSG00000169221	2.17553	0.00102	TBC1D10B	16p11.2	protein_coding	5.6878	6.22748	5.43282	5.88511	4.45732	3.10316	4.37432	3.55587
Up	ENSG00000160972	2.17541	0.0482	PPP1R16A	8q24.3	protein_coding	4.77454	4.98983	6.83352	5.07001	3.32038	4.90819	3.62875	2.47303
Up	ENSG00000147364	2.17309	0.0733	FBXO25	8p23.3	protein_coding	3.20761	3.86386	4.00543	3.9283	2.5841	2.82008	2	2.82867
Up	ENSG00000104381	2.17201	0.0775	GDAP1	8q21.11	protein_coding	3.32827	4.37553	3.70545	4.19262	2.80625	2.46754	3.3614	2
Up	ENSG00000127914	2.1718	0.0266	AKAP9	7q21.2	protein_coding	6.3816	5.84511	5.62135	5.38385	2.99871	3.54288	5.3064	2.82867
Up	ENSG00000197457	2.17054	5.53e-10	STMN3	20q13.33	protein_coding	8.46493	8.13358	8.29022	8.34164	5.95179	6.58286	6.23158	5.9768
Up	ENSG00000124104	2.17042	0.0627	SNX21	20q13.12	protein_coding	4.27139	3.76988	4.00543	5.02551	2.80625	2	2.60702	3.73471
Up	ENSG00000135069	2.16887	0.0477	PSAT1	9q21.2	protein_coding	4.2099	3.86386	3.70545	4.34527	2.80625	2.46754	2	3.35168
Up	ENSG00000158528	2.16856	0.00421	PPP1R9A	7q21.3	protein_coding	5.89736	5.76211	6.5383	5.34816	4.85576	3.54288	4.04917	3.11374
Up	ENSG00000085224	2.16772	5.34e-05	ATRX	Xq21.1	protein_coding	6.75432	7.09948	6.87117	7.48789	5.38999	5.17597	3.85423	5.25345
Up	ENSG00000139116	2.1605	0.00203	KIF21A	12q12	protein_coding	5.85782	6.34213	5.15616	5.27401	3.32038	4.27128	3.62875	4.28694
Up	ENSG00000135919	2.1599	0.0726	SERPINE2	2q36.1	protein_coding	4.41456	4.63743	3.86322	3.60444	2.5841	3.72094	2	2.47303
Up	ENSG00000104967	2.15941	0.00123	NOVA2	19q13.32	protein_coding	5.55809	6.18259	5.2159	5.72734	3.32038	3.54288	4.04917	4.49985
Up	ENSG00000107771	2.15548	0.0505	CCSER2	10q23.1	protein_coding	4.61763	4.72769	4.88889	3.72066	3.32038	2	3.85423	2.47303
Up	ENSG00000118263	2.14749	0.0238	KLF7	2q33.3	protein_coding	4.17814	4.52685	4.00543	4.02189	2.5841	3.10316	2.60702	3.11374
Up	ENSG00000072071	2.14548	0.00313	ADGRL1	19p13.12	protein_coding	7.48929	7.51969	7.23104	7.75649	6.45697	3.87942	5.51882	4.76984
Up	ENSG00000103496	2.144	0.0617	STX4	16p11.2	protein_coding	3.72983	3.44446	3.70545	4.66835	2.5841	2.82008	3.03297	2.47303
Up	ENSG00000082805	2.14078	0.0505	ERC1	12p13.33	protein_coding	5.63028	5.48734	5.93749	5.27401	2.80625	5.17597	2.60702	2.82867
Up	ENSG00000106012	2.13673	0.022	IQCE	7p22.3	protein_coding	3.89523	4.54114	5.27327	4.60927	2.80625	3.72094	2.60702	3.11374
Up	ENSG00000151240	2.13609	0.0497	DIP2C	10p15.3	protein_coding	4.93517	5.20263	3.52828	4.34527	3.45779	2	3.03297	3.55587
Up	ENSG00000103043	2.13579	0.00119	VAC14	16q22.2	protein_coding	6.19584	5.91812	5.66487	5.1551	3.905	3.10316	4.22089	4.39732
Up	ENSG00000143862	2.13482	0.024	ARL8A	1q32.1	protein_coding	5.38805	5.51657	4.96049	5.27401	4.45732	2.82008	2	3.73471
Up	ENSG00000108852	2.13445	0.025	MPP2	17q21.31	protein_coding	4.77454	4.98983	5.32844	5.48593	2.99871	4.27128	3.85423	2
Up	ENSG00000146540	2.12629	2.2e-06	C7orf50	7p22.3	protein_coding	7.343	7.04535	7.04593	7.8615	5.24562	5.04828	5.70395	5.36632
Up	ENSG00000175115	2.12409	0.0107	PACS1	11q13.1	protein_coding	6.05431	6.24941	6.49072	6.99398	4.80515	2.82008	5.51882	3.89381
Up	ENSG00000172379	2.12164	0.0296	ARNT2	15q25.1	protein_coding	5.02717	4.68969	4.46535	4.72511	2.80625	4.02219	3.3614	2
Up	ENSG00000123989	2.11854	0.000137	CHPF	2q35	protein_coding	6.86817	6.54726	6.69345	6.79624	4.75269	3.54288	5.22802	5.131
Up	ENSG00000111275	2.11245	0.0167	ALDH2	12q24.12	protein_coding	4.77454	4.07508	4.36337	5.58125	2.99871	3.54288	3.3614	3.11374
Up	ENSG00000173581	2.11214	0.013	CCDC106	19q13.42	protein_coding	4.61763	4.70247	5.09384	5.11318	3.45779	4.02219	2.60702	2.47303
Up	ENSG00000144746	2.11205	0.00129	ARL6IP5	3p14.1	protein_coding	5.67648	5.19361	6.5383	5.69928	3.69866	3.72094	4.37432	4.28694
Up	ENSG00000157542	2.11186	0.0605	KCNJ6	21q22.13	protein_coding	3.63942	5.1662	3.32627	4.60927	3.16849	2.82008	3.3614	2.47303
Up	ENSG00000101745	2.10998	0.00635	ANKRD12	18p11.22	protein_coding	5.80681	5.83933	7.01263	5.27401	4.52143	4.83269	3.85423	3.35168
Up	ENSG00000091592	2.1087	0.000143	NLRP1	17p13.2	protein_coding	6.9362	6.86392	7.30167	7.01689	5.7525	4.15211	4.6395	5.131
Up	ENSG00000157500	2.10868	0.0992	APPL1	3p14.3	protein_coding	3.2692	3.41371	4.81355	4.02189	2.99871	3.10316	2	2.47303
Up	ENSG00000112146	2.10593	0.00444	FBXO9	6p12.1	protein_coding	4.85709	4.77683	4.96049	5.64147	3.58325	3.72094	2.60702	3.55587
Up	ENSG00000110400	2.10118	0.0109	NECTIN1	11q23.3	protein_coding	4.75314	4.71513	4.96049	4.93216	3.905	2.82008	3.3614	2.47303
Up	ENSG00000197586	2.09936	0.022	ENTPD6	20p11.21	protein_coding	5.46903	5.64786	5.02871	6.09348	3.32038	4.15211	2	4.68533
Up	ENSG00000143537	2.09625	0.0335	ADAM15	1q21.3	protein_coding	3.85562	4.6638	4.96049	5.41869	3.69866	3.10316	2	3.55587
Up	ENSG00000134278	2.09557	0.0623	SPIRE1	18p11.21	protein_coding	4.56948	4.05529	5.57648	3.60444	3.80552	3.10316	2.60702	2.47303
Up	ENSG00000163795	2.0935	0.0436	ZNF513	2p23.3	protein_coding	3.8149	3.74539	4.13486	4.34527	2.99871	2.46754	3.03297	2.47303
Up	ENSG00000196338	2.09132	0.0313	NLGN3	Xq13.1	protein_coding	4.8164	4.15161	4.64993	3.47803	3.16849	2.82008	3.03297	2.82867
Up	ENSG00000173511	2.0898	5.5e-05	VEGFB	11q13.1	protein_coding	7.64551	7.41685	8.18205	7.08353	5.127	5.29326	6.23158	5.70362
Up	ENSG00000142408	2.08821	0.0109	CACNG8	19q13.42	protein_coding	5.00923	5.58026	3.86322	5.11318	3.58325	3.10316	3.62875	3.35168
Up	ENSG00000154328	2.08811	0.0459	NEIL2	8p23.1	protein_coding	4.14566	4.09459	3.86322	4.54766	3.32038	3.10316	2	2.47303
Up	ENSG00000279117	2.08672	0.0137		11q13.4	TEC	4.59376	4.90395	4.13486	4.93216	2.80625	3.33971	2.60702	3.73471
Up	ENSG00000107281	2.08613	7.76e-06	NPDC1	9q34.3	protein_coding	7.05462	6.98911	7.02937	6.45404	4.39023	5.04828	5.3064	5.06564
Up	ENSG00000053501	2.08382	0.0876	USE1	19p13.11	protein_coding	4.07843	3.76988	4.88889	4.27096	2.32141	3.10316	3.85423	2
Up	ENSG00000198055	2.07737	0.0916	GRK6	5q35.3	protein_coding	4.64112	3.76988	5.32844	5.5184	3.32038	2	2.60702	4.39732
Up	ENSG00000141627	2.07454	0.00827	DYM	18q21.1	protein_coding	4.61763	4.91497	4.25364	4.97959	3.16849	3.33971	2.60702	3.55587
Up	ENSG00000112787	2.07332	0.0217	FBRSL1	12q24.33	protein_coding	4.87701	4.91497	4.46535	4.02189	2.5841	3.72094	3.3614	2.82867
Up	ENSG00000103042	2.0658	0.0803	SLC38A7	16q21	protein_coding	5.95473	4.17012	4.64993	3.82821	3.69866	2	3.3614	3.73471
Up	ENSG00000162512	2.06366	6.98e-05	SDC3	1p35.2	protein_coding	8.13555	8.04607	8.37783	7.98865	5.67005	6.09386	6.96996	5.36632
Up	ENSG00000198668	2.06344	2.3e-10	CALM1	14q32.11	protein_coding	9.53875	9.75393	9.74866	9.61581	7.4813	7.93291	7.19266	7.77965
Up	ENSG00000198668	2.06344	2.3e-10	CALM1	14q32.11	protein_coding	9.53875	9.75393	9.74866	9.61581	7.4813	7.93291	7.19266	7.77965
Up	ENSG00000198668	2.06344	2.3e-10	CALM1	14q32.11	protein_coding	9.53875	9.75393	9.74866	9.61581	7.4813	7.93291	7.19266	7.77965
Up	ENSG00000157851	2.05803	2.72e-05	DPYSL5	2p23.3	protein_coding	8.56962	8.37115	8.35144	7.8866	5.5826	6.73576	5.81536	6.75475
Up	ENSG00000107745	2.05783	0.0456	MICU1	10q22.1	protein_coding	4.8164	4.46821	4.46535	6.80943	3.32038	4.48363	3.62875	3.55587
Up	ENSG00000129951	2.05599	0.000249	PLPPR3	19p13.3	protein_coding	9.11166	9.06572	8.61263	8.61378	6.843	5.40174	7.29232	7.22782
Up	ENSG00000160050	2.05395	0.0175	CCDC28B	1p35.2	protein_coding	4.85709	5.10977	6.1667	6.56703	3.16849	4.38136	4.7558	3.55587
Up	ENSG00000143702	2.04922	0.0475	CEP170	1q43	protein_coding	6.25792	4.31025	4.88889	3.9283	3.69866	2.82008	4.04917	3.35168
Up	ENSG00000103253	2.04048	0.0356	HAGHL	16p13.3	protein_coding	5.24209	4.49783	5.15616	5.95796	3.58325	2	4.22089	4.03709
Up	ENSG00000007516	2.03886	0.085	BAIAP3	16p13.3	protein_coding	4.75314	5.01053	5.93749	4.10978	2.5841	2.46754	4.7558	3.11374
Up	ENSG00000151502	2.03852	0.00107	VPS26B	11q25	protein_coding	5.34579	5.28986	5.27327	5.88511	3.32038	3.72094	4.22089	3.89381
Up	ENSG00000105926	2.03774	0.0501	MPP6	7p15.3	protein_coding	4.83689	4.96884	3.32627	5.34816	3.80552	2.82008	3.62875	2.47303
Up	ENSG00000107872	2.0369	0.0493	FBXL15	10q24.32	protein_coding	4.68698	5.07089	4.73406	5.38385	2.32141	4.27128	3.85423	2.47303
Up	ENSG00000138101	2.0267	0.0917	DTNB	2p23.3	protein_coding	4.61763	3.99426	4.00543	4.10978	3.45779	3.33971	2	2
Up	ENSG00000172201	2.02332	0.0188	ID4	6p22.3	protein_coding	5.78589	5.90712	7.28781	5.88511	4.31987	3.33971	5.58321	4.03709
Up	ENSG00000258199	2.02291	0.0877		12q13.2	lncRNA	3.54297	4.25928	3.70545	3.60444	2.5841	3.10316	2	2.82867
Up	ENSG00000171475	2.02006	0.0334	WIPF2	17q21.2	protein_coding	5.16317	5.19361	5.74816	6.79624	3.905	3.33971	3.03297	5.19353
Up	ENSG00000100413	2.01969	0.0969	POLR3H	22q13.2	protein_coding	5.30226	5.60087	6.99569	3.82821	3.45779	3.10316	5.38074	3.11374
Up	ENSG00000048405	2.01822	0.07	ZNF800	7q31.33	protein_coding	3.2692	3.95209	5.09384	4.27096	2.80625	2.46754	3.3614	3.11374
Up	ENSG00000132718	2.00998	0.0215	SYT11	1q22	protein_coding	6.57692	6.5366	6.88963	6.98238	5.72554	2.46754	4.96357	4.84967
Up	ENSG00000022840	2.00771	0.00901	RNF10	12q24.31	protein_coding	4.41456	4.94753	5.57648	4.72511	2.99871	3.54288	3.62875	3.55587
Up	ENSG00000197956	2.00667	0.00906	S100A6	1q21.3	protein_coding	5.13036	4.6768	5.53016	4.72511	3.69866	2.82008	4.04917	3.11374
Up	ENSG00000137267	2.00351	2.64e-10	TUBB2A	6p25.2	protein_coding	9.22868	9.00449	9.33922	9.39526	7.29211	7.51671	7.29232	6.93025
Up	ENSG00000099889	2.00034	0.0338	ARVCF	22q11.21	protein_coding	4.14566	3.76988	4.25364	4.60927	2.80625	3.10316	2.60702	3.11374
Up	ENSG00000050165	1.99988	0.000175	DKK3	11p15.3	protein_coding	5.69903	5.83354	5.86471	5.61167	4.39023	4.02219	3.62875	3.89381
Up	ENSG00000106537	1.99966	0.089	TSPAN13	7p21.1	protein_coding	4.30118	4.11385	3.86322	3.72066	2	3.33971	2.60702	3.11374
Up	ENSG00000106537	1.99966	0.089	TSPAN13	7p21.1	protein_coding	4.30118	4.11385	3.86322	3.72066	2	3.33971	2.60702	3.11374
Up	ENSG00000172366	1.99846	0.0284	MCRIP2	16p13.3	protein_coding	4.44156	5.08071	4.46535	4.10978	2.5841	2.82008	3.62875	3.55587
Up	ENSG00000100994	1.99524	5.64e-05	PYGB	20p11.21	protein_coding	6.86318	7.14932	6.99569	6.92296	4.52143	5.59691	5.51882	4.59557
Up	ENSG00000168159	1.99492	0.000279	RNF187	1q42.13	protein_coding	7.54948	7.51969	7.64371	6.58248	6.1061	5.40174	4.86342	5.19353
Up	ENSG00000143158	1.99443	0.0556	MPC2	1q24.2	protein_coding	4.75314	4.74013	4.81355	3.9283	2.99871	4.02219	3.03297	2
Up	ENSG00000143158	1.99443	0.0556	MPC2	1q24.2	protein_coding	4.75314	4.74013	4.81355	3.9283	2.99871	4.02219	3.03297	2
Up	ENSG00000063322	1.98311	0.0565	MED29	19q13.2	protein_coding	5.36002	5.28986	4.25364	5.19583	2.32141	4.27128	2.60702	4.03709
Up	ENSG00000102804	1.98122	0.0193	TSC22D1	13q14.11	protein_coding	6.25792	6.16424	6.10484	6.74226	4.99775	3.72094	2.60702	5.36632
Up	ENSG00000175229	1.97932	0.0934	GAL3ST3	11q13.1	protein_coding	3.592	3.76988	4.56059	3.9283	3.32038	2.82008	2.60702	2
Up	ENSG00000196235	1.97635	0.00326	SUPT5H	19q13.2	protein_coding	5.45584	5.93986	5.32844	6.79624	4.31987	4.15211	4.6395	3.89381
Up	ENSG00000101079	1.96782	0.064	NDRG3	20q11.23	protein_coding	3.97133	3.90865	4.46535	4.72511	3.45779	3.33971	2	2.47303
Up	ENSG00000078967	1.96648	0.0885	UBE2D4	7p13	protein_coding	3.72983	3.76988	4.25364	3.72066	3.16849	2.82008	2.60702	2
Up	ENSG00000107758	1.96045	0.0838	PPP3CB	10q22.2	protein_coding	4.54479	5.27283	5.66487	4.72511	2.99871	4.66869	3.3614	2
Up	ENSG00000117410	1.95796	1.09e-05	ATP6V0B	1p34.1	protein_coding	7.54638	7.69932	7.73841	7.10508	5.08519	5.95834	5.51882	5.9768
Up	ENSG00000121989	1.95695	0.0884	ACVR2A	2q22.3	protein_coding	3.85562	3.3823	4.81355	4.34527	2.32141	2.82008	3.62875	2.82867
Up	ENSG00000163812	1.9554	0.0454	ZDHHC3	3p21.31	protein_coding	4.33037	4.56932	5.48231	4.83235	3.45779	4.02219	3.3614	2
Up	ENSG00000129682	1.95406	0.0105	FGF13	Xq27.1	protein_coding	4.54479	4.89285	4.81355	4.83235	3.58325	3.33971	3.62875	2.47303
Up	ENSG00000032219	1.9485	0.018	ARID4A	14q23.1	protein_coding	5.04489	4.05529	5.66487	5.07001	3.58325	3.10316	3.3614	3.89381
Up	ENSG00000144218	1.94408	0.0881	AFF3	2q11.2	protein_coding	5.30226	4.59695	3.09129	5.23545	3.45779	3.87942	2	3.35168
Up	ENSG00000168610	1.93323	0.0312	STAT3	17q21.2	protein_coding	5.06239	4.83601	4.88889	4.19262	2.5841	4.02219	3.62875	2.82867
Up	ENSG00000060762	1.93271	0.0809	MPC1	6q27	protein_coding	4.2099	3.61633	4.13486	4.02189	2.99871	3.33971	2.60702	2
Up	ENSG00000090861	1.92868	0.063	AARS1	16q22.1	protein_coding	6.01889	5.58026	8.15941	5.67066	5.28309	4.75302	3.3614	5.70362
Up	ENSG00000198832	1.91716	0.0591	SELENOM	22q12.2	protein_coding	6.00989	5.81012	4.88889	5.31156	4.80515	2	3.85423	3.89381
Up	ENSG00000167378	1.9171	0.0355	IRGQ	19q13.31	protein_coding	5.11366	4.03524	4.46535	4.41593	3.58325	3.10316	3.3614	2.47303
Up	ENSG00000143061	1.91519	0.0381	IGSF3	1p13.1	protein_coding	4.24097	4.22428	4.56059	4.10978	3.32038	3.10316	2	3.11374
Up	ENSG00000178695	1.91255	0.0971	KCTD12	13q22.3	protein_coding	3.93378	3.88643	4.88889	3.33947	2.5841	2.46754	3.62875	2.82867
Up	ENSG00000110721	1.90817	0.056	CHKA	11q13.2	protein_coding	4.38704	4.83601	3.70545	4.19262	2.80625	3.72094	3.03297	2.47303
Up	ENSG00000169018	1.90661	0.0996	FEM1B	15q23	protein_coding	4.11244	4.40709	3.09129	4.77973	3.45779	3.10316	2	2.82867
Up	ENSG00000182220	1.90397	0.0237	ATP6AP2	Xp11.4	protein_coding	4.70937	4.59695	4.25364	4.4833	2.80625	3.72094	2.60702	3.35168
Up	ENSG00000171617	1.88971	0.031	ENC1	5q13.3	protein_coding	6.33915	5.90159	6.51471	6.33144	3.45779	5.7688	4.37432	3.35168
Up	ENSG00000132471	1.88131	0.00284	WBP2	17q25.1	protein_coding	6.35344	5.86797	6.07289	5.69928	5.08519	3.87942	4.04917	3.89381
Up	ENSG00000141252	1.88092	0.0916	VPS53	17p13.3	protein_coding	4.11244	5.33158	4.64993	4.60927	3.905	3.87942	2.60702	2
Up	ENSG00000270885	1.88036	0.0361	RASL10B	17q12	protein_coding	4.66423	5.44235	5.48231	4.77973	3.45779	4.38136	2	3.73471
Up	ENSG00000225339	1.87875	0.0365		6p21.31	lncRNA	5.34579	6.37042	6.04021	4.88312	3.80552	2.82008	5.14514	4.03709
Up	ENSG00000067221	1.87738	0.079	STOML1	15q24.1	protein_coding	4.77454	5.32333	3.52828	4.88312	3.58325	3.72094	3.62875	2
Up	ENSG00000173621	1.87175	0.0295	LRFN4	11q13.2	protein_coding	5.52059	5.6212	5.2159	5.85998	4.90466	2.82008	3.03297	4.03709
Up	ENSG00000080802	1.87174	0.0816	CNOT4	7q33	protein_coding	3.43961	4.54114	3.52828	4.41593	2.99871	3.10316	2.60702	2.82867
Up	ENSG00000184602	1.87135	0.0255	SNN	16p13.13	protein_coding	5.98257	5.94525	5.66487	6.48724	5.20716	3.72094	2.60702	4.68533
Up	ENSG00000187867	1.86641	0.0794	PALM3	19p13.12	protein_coding	3.72983	4.43797	3.70545	4.27096	2.80625	3.10316	2	3.35168
Up	ENSG00000067829	1.86635	0.0408	IDH3G	Xq28	protein_coding	5.52059	6.20521	5.2159	5.23545	3.80552	4.27128	2	4.76984
Up	ENSG00000159884	1.86545	0.0837	CCDC107	9p13.3	protein_coding	4.44156	4.7647	3.52828	4.19262	2.99871	3.54288	3.3614	2
Up	ENSG00000104853	1.86385	0.00152	CLPTM1	19q13.32	protein_coding	6.85818	6.17344	6.22601	6.55142	4.85576	3.87942	4.51299	5.41961
Up	ENSG00000046653	1.85788	0.0047	GPM6B	Xp22.2	protein_coding	6.38856	6.19168	7.04593	5.95796	3.905	4.83269	5.51882	4.39732
Up	ENSG00000127603	1.85775	0.0491	MACF1	1p34.3	protein_coding	4.93517	6.20071	5.2159	5.38385	4.58282	3.72094	2	4.28694
Up	ENSG00000102996	1.84984	0.0564	MMP15	16q21	protein_coding	5.00923	5.28986	4.96049	3.33947	3.16849	3.72094	3.85423	2.82867
Up	ENSG00000148737	1.84919	0.0291	TCF7L2	10q25.2	protein_coding	6.31014	6.15497	4.88889	5.02551	4.80515	3.72094	4.37432	3.11374
Up	ENSG00000133318	1.84729	0.0016	RTN3	11q13.1	protein_coding	6.64239	6.95215	7.17193	6.48724	4.85576	4.75302	4.37432	5.9408
Up	ENSG00000011332	1.84567	0.0309	DPF1	19q13.2	protein_coding	6.25792	6.24505	5.93749	6.2564	5.64149	3.33971	3.3614	4.28694
Up	ENSG00000138834	1.84418	0.0769	MAPK8IP3	16p13.3	protein_coding	4.77454	4.87038	7.59954	5.41869	3.905	4.66869	4.22089	5.06564
Up	ENSG00000108828	1.84297	0.00111	VAT1	17q21.31	protein_coding	6.83291	7.27652	7.47059	7.79677	5.99759	4.48363	5.91878	5.66
Up	ENSG00000160753	1.84154	0.0183	RUSC1	1q22	protein_coding	4.95404	5.10977	4.81355	6.09348	4.24589	3.54288	3.03297	4.03709
Up	ENSG00000103353	1.84148	0.0964	UBFD1	16p12.2	protein_coding	4.24097	4.56932	3.52828	3.72066	3.32038	3.10316	2	2.82867
Up	ENSG00000101474	1.83638	0.00226	APMAP	20p11.21	protein_coding	5.25737	4.94753	5.62135	5.31156	3.69866	3.72094	3.85423	3.89381
Up	ENSG00000022267	1.83317	0.0635	FHL1	Xq26.3	protein_coding	4.66423	3.72049	4.46535	4.34527	2.99871	2.46754	3.85423	2.82867
Up	ENSG00000115762	1.82669	0.00037	PLEKHB2	2q21.1	protein_coding	5.77531	5.94525	6.1667	6.04971	4.45732	4.02219	4.86342	4.03709
Up	ENSG00000180398	1.82289	0.0957	MCFD2	2p21	protein_coding	3.2692	4.01489	5.09384	4.34527	3.45779	3.10316	2.60702	2.82867
Up	ENSG00000158321	1.81837	0.0223	AUTS2	7q11.22	protein_coding	4.75314	4.62406	6.1667	5.48593	3.45779	4.15211	4.22089	3.55587
Up	ENSG00000141258	1.81721	0.0324	SGSM2	17p13.3	protein_coding	5.78589	5.28137	5.97255	5.93408	4.85576	3.72094	4.6395	2.47303
Up	ENSG00000141258	1.81721	0.0324	SGSM2	17p13.3	protein_coding	5.78589	5.28137	5.97255	5.93408	4.85576	3.72094	4.6395	2.47303
Up	ENSG00000108262	1.81288	0.00401	GIT1	17q11.2	protein_coding	5.33143	5.66101	5.02871	5.67066	3.58325	4.48363	3.62875	3.89381
Up	ENSG00000103145	1.80808	0.000529	HCFC1R1	16p13.3	protein_coding	6.4296	6.58569	6.44152	7.01689	5.16764	4.38136	4.51299	5.471
Up	ENSG00000005339	1.80216	0.0433	CREBBP	16p13.3	protein_coding	5.13036	5.62791	5.2159	4.19262	3.45779	3.54288	2.60702	4.49985
Up	ENSG00000185236	1.80008	0.00624	RAB11B	19p13.2	protein_coding	7.45325	7.37756	7.32898	7.3045	5.69806	6.60572	4.6395	4.68533
Up	ENSG00000103415	1.79801	0.0938	HMOX2	16p13.3	protein_coding	6.08031	5.98239	5.02871	5.07001	5.04213	3.33971	2	4.28694
Up	ENSG00000141741	1.79627	0.0514	MIEN1	17q12	protein_coding	4.8164	5.22936	6.67228	5.78187	2.80625	4.38136	4.37432	4.76984
Up	ENSG00000109685	1.79279	0.0323	NSD2	4p16.3	protein_coding	5.48209	4.6638	6.85247	5.23545	4.64169	4.15211	4.04917	3.89381
Up	ENSG00000049759	1.79267	0.031	NEDD4L	18q21.31	protein_coding	5.22665	4.96884	4.56059	4.77973	3.69866	3.54288	2	4.03709
Up	ENSG00000128923	1.7924	0.0261	MINDY2	15q21.3	protein_coding	4.46807	5.10015	4.25364	5.72734	3.80552	3.33971	3.62875	3.55587
Up	ENSG00000133703	1.78878	0.0537	KRAS	12p12.1	protein_coding	4.07843	4.49783	3.86322	4.02189	2.99871	2.82008	3.3614	2.82867
Up	ENSG00000198380	1.78199	0.0788	GFPT1	2p13.3	protein_coding	3.93378	4.15161	3.70545	3.82821	2.80625	2.46754	3.03297	3.11374
Up	ENSG00000127948	1.77899	0.00222	POR	7q11.23	protein_coding	5.28745	5.20263	5.74816	5.5184	3.58325	4.02219	4.04917	4.16742
Up	ENSG00000136631	1.77882	0.0574	VPS45	1q21.2	protein_coding	4.30118	4.45317	4.00543	3.72066	2.80625	2.82008	3.3614	3.11374
Up	ENSG00000101966	1.77023	0.0812	XIAP	Xq25	protein_coding	5.04489	4.54114	4.13486	4.60927	2.99871	3.87942	3.85423	2
Up	ENSG00000102858	1.76963	0.0599	MGRN1	16p13.3	protein_coding	5.30226	3.86386	6.1667	5.5184	3.905	3.10316	4.6395	3.73471
Up	ENSG00000054523	1.75409	0.00241	KIF1B	1p36.22	protein_coding	6.24265	6.48207	6.39059	6.93505	4.16792	4.57912	5.05721	5.56859
Up	ENSG00000167996	1.7489	2.29e-07	FTH1	11q12.3	protein_coding	8.79705	8.65118	9.07864	9.13219	7.1774	7.25274	6.87028	7.44898
Up	ENSG00000160999	1.74633	0.0543	SH2B2	7q22.1	protein_coding	4.83689	4.61057	3.86322	4.34527	3.16849	2.46754	3.3614	3.73471
Up	ENSG00000163110	1.74472	0.057	PDLIM5	4q22.3	protein_coding	5.73222	4.87038	3.52828	5.19583	3.99807	3.10316	3.62875	3.73471
Up	ENSG00000198356	1.74198	0.0814	GET3	19p13.13	protein_coding	5.66507	5.59403	7.27383	5.83441	5.72554	3.87942	3.03297	4.68533
Up	ENSG00000105576	1.74013	0.0505	TNPO2	19p13.13	protein_coding	6.22721	6.39818	6.07289	5.83441	4.85576	5.55054	3.62875	2.82867
Up	ENSG00000167614	1.73862	0.000419	TTYH1	19q13.42	protein_coding	7.78119	7.72302	8.08927	7.54419	5.16764	6.06115	6.4885	6.45636
Up	ENSG00000128185	1.73682	0.0803	DGCR6L	22q11.21	protein_coding	5.5457	5.35605	5.2159	4.97959	3.16849	4.83269	2	4.03709
Up	ENSG00000198763	1.73411	4.36e-07	MT-ND2	MT	protein_coding	12.1479	12.0015	11.8733	11.3943	10.0994	10.4372	9.91355	10.0989
Up	ENSG00000198763	1.73411	4.36e-07	MT-ND2	MT	protein_coding	12.1479	12.0015	11.8733	11.3943	10.0994	10.4372	9.91355	10.0989
Up	ENSG00000099991	1.73296	0.0152	CABIN1	22q11.23	protein_coding	4.8164	4.52685	5.32844	4.93216	3.58325	3.54288	3.03297	3.89381
Up	ENSG00000133872	1.72984	0.00355	SARAF	8p12	protein_coding	6.27304	5.73749	6.28298	6.17724	4.69826	4.27128	3.62875	5.19353
Up	ENSG00000134287	1.72179	0.00526	ARF3	12q13.12	protein_coding	5.36002	5.19361	5.27327	6.09348	4.08549	3.87942	4.37432	3.89381
Up	ENSG00000272888	1.71782	0.0118	LINC01578	15q26.1	lncRNA	4.68698	4.6638	5.2159	4.93216	3.45779	3.54288	3.85423	3.35168
Up	ENSG00000109956	1.71495	0.00266	B3GAT1	11q25	protein_coding	5.58256	5.64124	5.62135	5.93408	3.99807	3.72094	4.86342	4.16742
Up	ENSG00000148606	1.70819	0.0849	POLR3A	10q22.3	protein_coding	4.64112	4.61057	4.36337	4.77973	3.16849	2	3.3614	4.16742
Up	ENSG00000059122	1.70679	0.0566	FLYWCH1	16p13.3	protein_coding	4.73142	4.43797	5.57648	4.41593	3.69866	3.10316	2.60702	4.16742
Up	ENSG00000039523	1.7059	0.0405	RIPOR1	16q22.1	protein_coding	4.95404	4.81263	4.56059	5.9098	3.905	3.87942	2.60702	4.16742
Up	ENSG00000171862	1.70444	0.068	PTEN	10q23.31	protein_coding	4.89665	4.1884	5.15616	5.07001	2.80625	2.82008	3.62875	4.39732
Up	ENSG00000140526	1.7039	0.0326	ABHD2	15q26.1	protein_coding	4.14566	4.96884	4.46535	4.72511	2.99871	3.54288	3.3614	3.55587
Up	ENSG00000106665	1.7007	0.0891	CLIP2	7q11.23	protein_coding	6.08888	6.04892	6.51471	6.51969	6.01995	2.82008	4.04917	4.16742
Up	ENSG00000135956	1.69475	0.0957	TMEM127	2q11.2	protein_coding	3.89523	4.70247	4.13486	4.4833	3.45779	2.46754	3.85423	2.47303
Up	ENSG00000071553	1.69424	3.53e-05	ATP6AP1	Xq28	protein_coding	7.35725	7.14231	7.64371	7.28575	5.5826	5.7688	6.19084	5.36632
Up	ENSG00000164434	1.68872	0.0591	FABP7	6q22.31	protein_coding	4.24097	3.81763	4.46535	4.60927	2.99871	2.82008	3.62875	3.11374
Up	ENSG00000022277	1.68735	0.0449	RTF2	20q13.31	protein_coding	5.42911	5.061	6.60684	5.61167	3.69866	5.23581	3.62875	4.03709
Up	ENSG00000204843	1.687	0.00707	DCTN1	2p13.1	protein_coding	5.74311	5.66101	6.69345	6.7145	5.24562	4.48363	4.51299	4.49985
Up	ENSG00000166974	1.677	0.0538	MAPRE2	18q12.1	protein_coding	5.19526	5.68696	5.53016	6.02731	4.16792	5.04828	4.04917	2.47303
Up	ENSG00000203879	1.66787	0.00115	GDI1	Xq28	protein_coding	8.03719	8.10018	7.87438	8.25755	6.06367	5.88548	7.29232	6.14445
Up	ENSG00000160991	1.66753	0.0131	ORAI2	7q22.1	protein_coding	6.4695	6.31743	5.2159	5.72734	5.127	4.15211	4.51299	4.03709
Up	ENSG00000143013	1.66284	0.00273	LMO4	1p22.3	protein_coding	7.2119	6.78203	7.84631	7.07264	5.20716	5.84763	5.14514	6.26581
Up	ENSG00000197102	1.65823	0.0069	DYNC1H1	14q32.31	protein_coding	6.613	6.78504	6.33779	7.24751	4.99775	5.04828	6.06121	4.39732
Up	ENSG00000135821	1.65383	0.029	GLUL	1q25.3	protein_coding	5.5332	4.94753	4.46535	5.58125	3.45779	3.33971	4.04917	4.39732
Up	ENSG00000135821	1.65383	0.029	GLUL	1q25.3	protein_coding	5.5332	4.94753	4.46535	5.58125	3.45779	3.33971	4.04917	4.39732
Up	ENSG00000227051	1.65252	0.00129	C14orf132	14q32.2	protein_coding	6.36759	6.24068	5.86471	5.64147	4.69826	4.27128	4.7558	4.59557
Up	ENSG00000172057	1.64691	0.0985	ORMDL3	17q21.1	protein_coding	3.68533	4.46821	4.25364	4.83235	3.80552	2.82008	2.60702	3.11374
Up	ENSG00000064999	1.64525	0.0994	ANKS1A	6p21.31	protein_coding	3.89523	4.68969	4.13486	4.83235	3.69866	3.10316	2	3.55587
Up	ENSG00000167081	1.63823	0.000286	PBX3	9q33.3	protein_coding	6.27304	6.55784	6.69345	6.23701	4.75269	5.23581	4.6395	5.06564
Up	ENSG00000167112	1.63375	0.0939	TRUB2	9q34.11	protein_coding	5.28745	4.54114	5.2159	4.19262	4.45732	3.33971	2.60702	3.11374
Up	ENSG00000131711	1.63162	2.4e-07	MAP1B	5q13.2	protein_coding	11.079	11.395	11.2714	10.8932	9.36376	9.52021	9.38673	9.85719
Up	ENSG00000187189	1.63057	0.0454	TSPYL4	6q22.1	protein_coding	4.64112	4.77683	4.25364	4.34527	3.69866	3.54288	3.03297	2.82867
Up	ENSG00000127526	1.62824	0.0452	SLC35E1	19p13.11	protein_coding	4.75314	4.63743	4.13486	4.88312	2.80625	3.54288	3.3614	3.89381
Up	ENSG00000100241	1.6246	0.0522	SBF1	22q13.33	protein_coding	5.95473	5.67405	5.78806	6.36754	4.08549	5.59691	3.03297	4.16742
Up	ENSG00000186187	1.62387	0.0782	ZNRF1	16q23.1	protein_coding	5.36002	4.90395	5.57648	6.31304	5.08519	4.15211	2.60702	3.89381
Up	ENSG00000151247	1.61924	0.0942	EIF4E	4q23	protein_coding	4.11244	3.93053	4.25364	3.9283	2.5841	3.54288	3.03297	2.82867
Up	ENSG00000119242	1.61495	0.08	CCDC92	12q24.31	protein_coding	5.83763	4.8008	4.81355	4.27096	3.58325	3.87942	2.60702	4.39732
Up	ENSG00000198786	1.61268	0.000693	MT-ND5	MT	protein_coding	12.2194	12.4207	12.0391	11.1946	10.3001	10.3853	9.94145	10.9098
Up	ENSG00000198786	1.61268	0.000693	MT-ND5	MT	protein_coding	12.2194	12.4207	12.0391	11.1946	10.3001	10.3853	9.94145	10.9098
Up	ENSG00000136848	1.6117	0.0689	DAB2IP	9q33.2	protein_coding	4.54479	4.32685	4.64993	4.41593	3.69866	2.46754	3.85423	2.82867
Up	ENSG00000011451	1.60843	0.0257	WIZ	19p13.12	protein_coding	4.75314	4.54114	4.56059	4.77973	3.32038	3.10316	3.85423	3.55587
Up	ENSG00000151640	1.60613	0.0365	DPYSL4	10q26.3	protein_coding	6.10586	5.5523	7.28781	5.95796	4.69826	4.83269	5.64484	4.03709
Up	ENSG00000105220	1.60035	0.00115	GPI	19q13.11	protein_coding	6.86318	6.82939	6.44152	6.99398	5.85558	4.97994	5.22802	4.84967
Up	ENSG00000158186	1.5992	0.0897	MRAS	3q22.3	protein_coding	4.33037	4.31025	4.96049	5.27401	4.24589	2.82008	3.62875	2.82867
Up	ENSG00000134684	1.59643	0.0252	YARS1	1p35.1	protein_coding	5.6185	5.58026	6.04021	5.88511	4.58282	3.54288	5.22802	3.55587
Up	ENSG00000134684	1.59643	0.0252	YARS1	1p35.1	protein_coding	5.6185	5.58026	6.04021	5.88511	4.58282	3.54288	5.22802	3.55587
Up	ENSG00000148700	1.59505	0.0227	ADD3	10q25.1	protein_coding	4.68698	4.87038	4.46535	5.11318	3.45779	3.54288	3.3614	3.89381
Up	ENSG00000212907	1.59296	1.07e-06	MT-ND4L	MT	protein_coding	9.16529	9.32778	9.42081	8.84904	7.38119	7.63254	7.70778	7.78981
Up	ENSG00000212907	1.59296	1.07e-06	MT-ND4L	MT	protein_coding	9.16529	9.32778	9.42081	8.84904	7.38119	7.63254	7.70778	7.78981
Up	ENSG00000161671	1.59151	0.021	EMC10	19q13.33	protein_coding	6.86817	6.90595	7.96421	7.323	5.5826	4.57912	5.76073	6.62464
Up	ENSG00000104969	1.59072	0.0152	SGTA	19p13.3	protein_coding	5.95473	6.70159	7.51882	6.04971	4.95195	5.55054	4.7558	5.41961
Up	ENSG00000143126	1.58972	0.0686	CELSR2	1p13.3	protein_coding	4.73142	5.82188	3.86322	5.72734	3.99807	3.54288	4.37432	3.73471
Up	ENSG00000176428	1.58968	0.0454	VPS37D	7q11.23	protein_coding	4.54479	4.9259	4.64993	4.83235	3.32038	3.10316	3.03297	4.28694
Up	ENSG00000175416	1.58294	0.0105	CLTB	5q35.2	protein_coding	6.9362	6.86107	6.19666	6.48724	4.08549	5.72771	5.45143	5.06564
Up	ENSG00000092421	1.57427	0.00898	SEMA6A	5q23.1	protein_coding	5.81715	6.06385	5.93749	6.2944	4.85576	5.11354	4.51299	3.55587
Up	ENSG00000138175	1.57419	0.0112	ARL3	10q24.32	protein_coding	5.21104	5.42704	4.96049	5.85998	4.39023	4.02219	3.85423	3.89381
Up	ENSG00000171735	1.57126	0.00761	CAMTA1	1p36.31	protein_coding	5.48209	5.47994	5.43282	5.69928	4.39023	4.48363	4.22089	3.35168
Up	ENSG00000140391	1.57048	0.00789	TSPAN3	15q24.3	protein_coding	5.99174	5.7682	6.33779	6.07176	5.127	4.15211	3.85423	4.92531
Up	ENSG00000120265	1.56841	0.0663	PCMT1	6q25.1	protein_coding	4.95404	4.74013	4.36337	4.34527	3.80552	2.46754	3.85423	3.35168
Up	ENSG00000075292	1.56638	0.0526	ZNF638	2p13.3	protein_coding	4.87701	4.82436	5.38157	5.64147	3.58325	4.27128	2.60702	4.49985
Up	ENSG00000167193	1.54763	0.0577	CRK	17p13.3	protein_coding	4.91604	5.38803	5.93749	4.66835	4.52143	3.10316	4.37432	3.55587
Up	ENSG00000117411	1.54695	0.0235	B4GALT2	1p34.1	protein_coding	7.31041	7.1258	6.92585	6.92296	6.62689	4.83269	4.86342	5.19353
Up	ENSG00000105255	1.54669	0.0321	FSD1	19p13.3	protein_coding	6.02782	6.14096	4.64993	5.72734	4.24589	4.48363	3.62875	4.92531
Up	ENSG00000125817	1.54157	0.0973	CENPB	20p13	protein_coding	5.95473	5.51657	6.77515	5.72734	4.16792	3.54288	5.91878	3.89381
Up	ENSG00000137726	1.54134	0.00128	FXYD6	11q23.3	protein_coding	8.00813	7.56761	7.88362	7.8866	5.97487	7.05099	5.86799	6.17576
Up	ENSG00000147862	1.53974	0.0185	NFIB	9p22.3	protein_coding	5.60662	5.73749	5.2159	5.4527	3.32038	4.66869	4.22089	4.39732
Up	ENSG00000185630	1.53702	0.00834	PBX1	1q23.3	protein_coding	5.86781	6.20071	5.38157	5.58125	4.31987	4.75302	3.85423	4.68533
Up	ENSG00000126217	1.53221	0.0789	MCF2L	13q34	protein_coding	4.24097	4.93676	4.64993	5.34816	2.99871	3.87942	3.03297	4.28694
Up	ENSG00000001629	1.52812	0.0376	ANKIB1	7q21.2	protein_coding	5.09678	5.37213	4.73406	6.04971	4.08549	4.66869	3.85423	3.55587
Up	ENSG00000143774	1.52463	0.000763	GUK1	1q42.13	protein_coding	7.3537	7.28291	6.67228	7.73592	5.77897	5.7688	6.14891	5.70362
Up	ENSG00000196628	1.52087	0.031	TCF4	18q21.2	protein_coding	4.75314	5.3067	5.02871	5.93408	4.24589	4.15211	3.3614	4.16742
Up	ENSG00000147548	1.51891	0.00321	NSD3	8p11.23	protein_coding	6.52737	6.23629	6.85247	6.78294	5.24562	5.59691	5.3064	4.39732
Up	ENSG00000146425	1.51654	0.0958	DYNLT1	6q25.3	protein_coding	4.17814	4.40709	4.00543	4.4833	2.99871	3.10316	2.60702	3.89381
Up	ENSG00000178719	1.51353	0.00321	GRINA	8q24.3	protein_coding	7.29938	7.31654	7.15677	6.38526	6.14732	5.29326	5.38074	5.56859
Up	ENSG00000100138	1.51289	0.00302	SNU13	22q13.2	protein_coding	6.48256	6.33804	6.39059	6.91078	4.90466	5.64184	4.51299	5.25345
Up	ENSG00000100138	1.51289	0.00302	SNU13	22q13.2	protein_coding	6.48256	6.33804	6.39059	6.91078	4.90466	5.64184	4.51299	5.25345
Up	ENSG00000186501	1.50606	0.0331	TMEM222	1p36.11	protein_coding	5.69903	5.47994	5.93749	5.23545	4.31987	4.15211	3.03297	4.99718
Up	ENSG00000137285	1.49214	9.65e-06	TUBB2B	6p25.2	protein_coding	8.77996	8.55408	9.19824	9.04012	7.60481	7.40385	7.38553	7.34263
Up	ENSG00000072042	1.49021	0.0738	RDH11	14q24.1	protein_coding	4.99107	5.24691	4.88889	4.88312	3.45779	3.72094	2.60702	4.68533
Up	ENSG00000084710	1.48484	0.0483	EFR3B	2p23.3	protein_coding	4.91604	5.17539	4.73406	5.4527	3.80552	3.10316	3.62875	4.59557
Up	ENSG00000130821	1.48383	0.0614	SLC6A8	Xq28	protein_coding	5.93586	5.59403	7.09448	5.1551	5.38999	4.66869	4.22089	4.49985
Up	ENSG00000160360	1.47936	0.0475	GPSM1	9q34.3	protein_coding	5.73222	6.43692	7.24544	5.80838	4.31987	5.7688	4.6395	5.131
Up	ENSG00000169750	1.47594	0.00852	RAC3	17q25.3	protein_coding	7.31041	7.33512	6.83352	7.42075	4.95195	5.88548	6.55422	5.56859
Up	ENSG00000148672	1.4742	0.00463	GLUD1	10q23.2	protein_coding	5.66507	5.7923	5.90156	5.69928	4.45732	3.87942	4.6395	4.76984
Up	ENSG00000166313	1.4715	0.0224	APBB1	11p15.4	protein_coding	7.27706	7.55885	7.64371	8.76016	6.91637	5.55054	6.41964	6.75475
Up	ENSG00000161682	1.47045	0.0128	FAM171A2	17q21.31	protein_coding	7.87579	7.68168	7.28781	7.79014	6.42381	6.41182	6.73512	4.84967
Up	ENSG00000007376	1.4611	0.0917	RPUSD1	16p13.3	protein_coding	4.11244	4.15161	5.15616	4.27096	3.32038	3.72094	3.3614	3.11374
Up	ENSG00000136193	1.46006	0.022	SCRN1	7p14.3	protein_coding	6.21943	5.09046	6.58436	6.02731	4.95195	4.48363	4.51299	4.92531
Up	ENSG00000196405	1.45551	0.000995	EVL	14q32.2	protein_coding	7.31406	7.45699	7.50692	7.59075	5.31961	6.09386	6.34733	6.35057
Up	ENSG00000198840	1.44958	5.45e-06	MT-ND3	MT	protein_coding	9.3916	9.35332	9.13388	9.17102	8.12674	7.50459	7.81891	7.8099
Up	ENSG00000198840	1.44958	5.45e-06	MT-ND3	MT	protein_coding	9.3916	9.35332	9.13388	9.17102	8.12674	7.50459	7.81891	7.8099
Up	ENSG00000179604	1.4384	0.0543	CDC42EP4	17q25.1	protein_coding	5.6185	5.37213	4.88889	4.41593	3.58325	4.02219	4.51299	3.73471
Up	ENSG00000065000	1.43812	0.00158	AP3D1	19p13.3	protein_coding	7.28454	7.46451	7.18694	7.14723	5.127	6.15713	6.14891	6.01193
Up	ENSG00000166710	1.43723	0.0594	B2M	15q21.1	protein_coding	5.72124	4.82436	5.02871	5.23545	3.16849	4.27128	3.85423	4.59557
Up	ENSG00000198408	1.43678	0.048	OGA	10q24.32	protein_coding	5.91674	5.85658	5.02871	6.02731	5.16764	4.48363	3.3614	4.28694
Up	ENSG00000153130	1.43545	0.0373	SCOC	4q31.1	protein_coding	5.00923	4.68969	5.57648	5.31156	3.58325	4.15211	3.62875	4.39732
Up	ENSG00000100364	1.43218	0.0724	KIAA0930	22q13.31	protein_coding	5.50787	5.95061	4.81355	5.11318	3.69866	3.72094	3.85423	5.06564
Up	ENSG00000116857	1.41792	0.0095	TMEM9	1q32.1	protein_coding	5.82743	5.58026	6.28298	6.48724	4.58282	4.66869	5.14514	4.76984
Up	ENSG00000172115	1.40355	0.0877	CYCS	7p15.3	protein_coding	5.31692	5.10977	4.81355	6.2944	3.99807	3.33971	4.86342	4.59557
Up	ENSG00000164091	1.40088	0.0516	WDR82	3p21.2	protein_coding	6.08888	6.3091	7.4828	5.64147	4.64169	5.11354	5.45143	5.61502
Up	ENSG00000164091	1.40088	0.0516	WDR82	3p21.2	protein_coding	6.08888	6.3091	7.4828	5.64147	4.64169	5.11354	5.45143	5.61502
Up	ENSG00000100320	1.3858	0.0918	RBFOX2	22q12.3	protein_coding	6.85818	6.56486	8.66715	6.83544	6.14732	6.77662	5.3064	6.07971
Up	ENSG00000092964	1.3856	0.0182	DPYSL2	8p21.2	protein_coding	7.59529	7.40126	7.53063	7.3045	5.97487	5.88548	5.05721	6.94849
Up	ENSG00000103260	1.38209	0.00953	METRN	16p13.3	protein_coding	10.0384	9.41865	9.44909	8.51664	7.92228	7.66555	8.55634	8.04849
Up	ENSG00000140386	1.3788	0.085	SCAPER	15q24.3	protein_coding	5.27249	5.04103	4.64993	5.4527	3.99807	3.10316	4.86342	3.55587
Up	ENSG00000243449	1.3773	9.73e-05	C4orf48	4p16.3	protein_coding	8.40102	8.8566	8.29716	8.34164	7.10602	7.23818	7.31145	6.89305
Up	ENSG00000110042	1.37668	0.0389	DTX4	11q12.1	protein_coding	6.58905	6.54726	6.10484	7.20823	4.52143	5.11354	5.22802	6.17576
Up	ENSG00000040341	1.37615	0.0987	STAU2	8q21.11	protein_coding	4.95404	5.93986	4.88889	4.97959	3.69866	4.48363	3.03297	4.68533
Up	ENSG00000130748	1.36082	0.0155	TMEM160	19q13.32	protein_coding	7.74642	7.57804	7.64371	7.52832	7.05278	5.64184	6.41964	5.56859
Up	ENSG00000225972	1.36012	0.000191	MTND1P23	1p36.33	unprocessed_pseudogene	10.7151	10.6616	10.1092	10.0248	8.97472	9.1247	9.24467	8.8658
Up	ENSG00000118816	1.35851	0.0012	CCNI	4q21.1	protein_coding	8.91615	9.10474	9.44909	9.51277	8.44867	7.70843	7.73637	7.60664
Up	ENSG00000170027	1.35693	0.00291	YWHAG	7q11.23	protein_coding	7.74371	7.97677	7.369	7.17805	5.95179	6.06115	6.7065	6.37775
Up	ENSG00000103502	1.35687	0.0402	CDIPT	16p11.2	protein_coding	4.64112	5.07089	5.02871	4.88312	3.99807	4.02219	3.3614	3.73471
Up	ENSG00000168734	1.34914	0.095	PKIG	20q13.12	protein_coding	5.73222	4.56932	4.73406	5.07001	3.80552	3.54288	3.62875	4.68533
Up	ENSG00000153395	1.32703	0.0441	LPCAT1	5p15.33	protein_coding	6.43633	6.25375	5.74816	6.04971	5.24562	5.45306	4.7558	3.73471
Up	ENSG00000099864	1.32617	0.0042	PALM	19p13.3	protein_coding	7.99907	8.13476	8.47882	8.36415	7.3898	6.18775	7.17188	6.79563
Up	ENSG00000196712	1.31879	0.0861	NF1	17q11.2	protein_coding	4.27139	4.35948	4.56059	4.60927	3.58325	3.72094	3.3614	3.11374
Up	ENSG00000174917	1.31698	0.0321	MICOS13	19p13.3	protein_coding	6.14746	5.71245	5.15616	5.98145	3.99807	4.90819	4.86342	4.68533
Up	ENSG00000167100	1.31606	0.0513	SAMD14	17q21.33	protein_coding	5.41555	5.96128	5.15616	6.19744	4.75269	4.27128	5.14514	3.89381
Up	ENSG00000169992	1.31492	0.04	NLGN2	17p13.1	protein_coding	5.55809	5.57332	6.1667	4.88312	4.64169	4.15211	4.22089	4.68533
Up	ENSG00000128609	1.30763	0.0697	NDUFA5	7q31.32	protein_coding	5.04489	4.84755	5.02871	5.31156	4.45732	3.33971	3.3614	4.28694
Up	ENSG00000149557	1.2987	0.035	FEZ1	11q24.2	protein_coding	5.58256	5.54522	4.81355	5.58125	4.69826	4.15211	4.04917	4.16742
Up	ENSG00000164615	1.29365	0.0775	CAMLG	5q31.1	protein_coding	4.97268	5.23816	5.38157	5.80838	4.64169	4.75302	3.3614	3.73471
Up	ENSG00000101152	1.29308	0.0514	DNAJC5	20q13.33	protein_coding	5.84776	5.60768	4.73406	5.61167	4.31987	4.90819	3.85423	4.28694
Up	ENSG00000182636	1.29273	0.0237	NDN	15q11.2	protein_coding	5.55809	5.33158	6.28298	5.98145	4.69826	4.38136	4.86342	4.68533
Up	ENSG00000213190	1.28731	0.00488	MLLT11	1q21.3	protein_coding	7.07201	7.02006	7.59954	7.66516	6.14732	6.43753	5.58321	6.17576
Up	ENSG00000213190	1.28731	0.00488	MLLT11	1q21.3	protein_coding	7.07201	7.02006	7.59954	7.66516	6.14732	6.43753	5.58321	6.17576
Up	ENSG00000134986	1.27756	0.0149	NREP	5q22.1	protein_coding	7.4466	7.2065	7.74856	8.03429	5.95179	5.80875	6.81772	6.77534
Up	ENSG00000198727	1.27347	0.000351	MT-CYB	MT	protein_coding	11.9567	12.0902	12.0555	11.4214	10.394	10.8619	10.4379	10.7809
Up	ENSG00000198727	1.27347	0.000351	MT-CYB	MT	protein_coding	11.9567	12.0902	12.0555	11.4214	10.394	10.8619	10.4379	10.7809
Up	ENSG00000100997	1.26894	0.0526	ABHD12	20p11.21	protein_coding	7.02369	6.88088	6.1361	6.45404	5.127	6.24712	4.51299	5.471
Up	ENSG00000117984	1.26726	0.0155	CTSD	11p15.5	protein_coding	8.16825	7.51426	7.39507	7.35032	6.28296	5.72771	6.94568	6.50647
Up	ENSG00000117984	1.26726	0.0155	CTSD	11p15.5	protein_coding	8.16825	7.51426	7.39507	7.35032	6.28296	5.72771	6.94568	6.50647
Up	ENSG00000176788	1.26638	0.0989	BASP1	5p15.1	protein_coding	8.15404	8.22828	8.75535	8.26714	6.69796	5.84763	8.28351	6.48163
Up	ENSG00000132670	1.26492	0.0208	PTPRA	20p13	protein_coding	6.55236	6.72682	7.31539	6.58248	6.08504	5.40174	5.81536	4.92531
Up	ENSG00000178980	1.25424	0.00033	SELENOW	19q13.33	protein_coding	7.46974	7.32689	7.18694	7.12631	6.1061	5.99343	6.19084	6.04622
Up	ENSG00000130522	1.25395	0.00626	JUND	19p13.11	protein_coding	9.04609	9.26726	9.30525	8.74652	7.12678	8.15838	8.24423	7.7065
Up	ENSG00000121067	1.25267	0.0716	SPOP	17q21.33	protein_coding	6.0367	5.35605	5.48231	4.66835	4.39023	4.66869	4.51299	3.89381
Up	ENSG00000149600	1.25259	0.0668	COMMD7	20q11.21	protein_coding	5.17931	4.82436	4.46535	4.83235	3.80552	3.54288	4.04917	4.03709
Up	ENSG00000171159	1.24881	0.0129	C9orf16	9q34.11	protein_coding	8.37849	8.17999	7.61071	8.63985	6.92825	6.41182	7.52318	7.05336
Up	ENSG00000124783	1.24637	0.0949	SSR1	6p24.3	protein_coding	4.99107	5.02077	4.64993	5.02551	3.45779	3.33971	4.04917	4.59557
Up	ENSG00000166503	1.23939	0.0496	HDGFL3	15q25.2	protein_coding	5.6185	6.42154	5.86471	6.53564	4.99775	5.50262	5.14514	4.16742
Up	ENSG00000166503	1.23939	0.0496	HDGFL3	15q25.2	protein_coding	5.6185	6.42154	5.86471	6.53564	4.99775	5.50262	5.14514	4.16742
Up	ENSG00000164733	1.23901	0.0724	CTSB	8p23.1	protein_coding	6.18789	5.92358	5.09384	6.51969	5.42393	4.83269	4.86342	4.16742
Up	ENSG00000166913	1.22589	0.00446	YWHAB	20q13.12	protein_coding	8.4113	8.56549	8.01555	8.40381	7.64853	7.13195	7.01734	6.64716
Up	ENSG00000166913	1.22589	0.00446	YWHAB	20q13.12	protein_coding	8.4113	8.56549	8.01555	8.40381	7.64853	7.13195	7.01734	6.64716
Up	ENSG00000156515	1.22372	0.0321	HK1	10q22.1	protein_coding	6.67689	6.75162	6.73488	6.80943	6.3551	5.04828	5.38074	5.06564
Up	ENSG00000079999	1.21977	0.0695	KEAP1	19p13.2	protein_coding	4.99107	4.61057	4.88889	5.41869	3.905	4.27128	4.04917	3.73471
Up	ENSG00000077097	1.21936	0.0767	TOP2B	3p24.2	protein_coding	6.51471	6.02369	5.2159	5.41869	5.127	4.90819	4.04917	4.84967
Up	ENSG00000154146	1.21496	0.0238	NRGN	11q24.2	protein_coding	6.96905	6.50048	6.07289	6.19744	5.55223	4.90819	5.14514	5.66
Up	ENSG00000100417	1.21478	0.0511	PMM1	22q13.2	protein_coding	5.30226	5.62791	5.2159	5.98145	4.31987	4.90819	3.85423	4.68533
Up	ENSG00000106278	1.19371	0.0565	PTPRZ1	7q31.32	protein_coding	7.10194	7.09707	6.85247	6.13597	4.90466	5.92237	6.34733	5.36632
Up	ENSG00000161011	1.1926	0.0323	SQSTM1	5q35.3	protein_coding	6.59507	6.34621	6.10484	5.98145	4.85576	4.83269	5.86799	4.99718
Up	ENSG00000248527	1.18646	0.0399	MTATP6P1	1p36.33	unprocessed_pseudogene	8.9077	8.63127	7.85573	7.729	7.46509	7.63254	6.61707	6.85487
Up	ENSG00000128739	1.17188	0.0874	SNRPN	15q11.2	protein_coding	6.83291	6.44834	6.88963	6.61288	5.52121	4.15211	6.34733	5.66
Up	ENSG00000198886	1.16881	0.000145	MT-ND4	MT	protein_coding	13.1132	13.1337	12.921	12.5252	11.7894	11.8004	11.7008	11.8076
Up	ENSG00000198886	1.16881	0.000145	MT-ND4	MT	protein_coding	13.1132	13.1337	12.921	12.5252	11.7894	11.8004	11.7008	11.8076
Up	ENSG00000186469	1.16519	0.0817	GNG2	14q22.1	protein_coding	5.71018	6.1173	6.00678	5.95796	4.45732	5.7688	4.22089	4.59557
Up	ENSG00000198162	1.1591	0.0724	MAN1A2	1p12	protein_coding	6.63656	7.13054	6.1361	6.50355	6.18739	5.7688	4.86342	4.92531
Up	ENSG00000230989	1.13892	0.0235	HSBP1	16q23.3	protein_coding	6.68256	6.88088	6.10484	6.98238	5.24562	5.45306	5.86799	5.90388
Up	ENSG00000054148	1.13502	0.0536	PHPT1	9q34.3	protein_coding	7.66855	7.64741	6.90785	7.48789	5.45709	6.41182	7.04045	6.17576
Up	ENSG00000054148	1.13502	0.0536	PHPT1	9q34.3	protein_coding	7.66855	7.64741	6.90785	7.48789	5.45709	6.41182	7.04045	6.17576
Up	ENSG00000100412	1.12101	0.0812	ACO2	22q13.2	protein_coding	4.99107	5.36411	5.66487	5.9098	4.16792	4.83269	4.86342	4.16742
Up	ENSG00000004478	1.11873	0.0446	FKBP4	12p13.33	protein_coding	5.58256	5.57332	5.93749	5.95796	4.90466	5.17597	4.22089	4.49985
Up	ENSG00000152767	1.11701	0.0345	FARP1	13q32.2	protein_coding	6.59507	6.23189	6.92585	6.92296	5.69806	6.09386	4.96357	5.52062
Up	ENSG00000100979	1.10684	0.0807	PLTP	20q13.12	protein_coding	7.12711	6.44834	6.88963	5.78187	6.16749	5.40174	5.22802	5.36632
Up	ENSG00000198888	1.09834	0.00376	MT-ND1	MT	protein_coding	10.3477	10.3683	10.2534	9.66741	9.12673	9.22038	8.71562	9.24736
Up	ENSG00000198888	1.09834	0.00376	MT-ND1	MT	protein_coding	10.3477	10.3683	10.2534	9.66741	9.12673	9.22038	8.71562	9.24736
Up	ENSG00000106052	1.08157	0.0751	TAX1BP1	7p15.2	protein_coding	5.42911	5.63459	6.19666	6.11488	4.75269	4.27128	5.38074	4.99718
Up	ENSG00000105568	1.07089	0.0416	PPP2R1A	19q13.41	protein_coding	8.11683	8.16045	8.60707	7.76328	7.64133	7.00013	7.27293	6.35057
Up	ENSG00000184226	1.06835	0.0533	PCDH9	13q21.32	protein_coding	5.84776	6.4254	6.56151	5.69928	5.31961	4.90819	4.96357	5.471
Up	ENSG00000198899	1.06681	0.00134	MT-ATP6	MT	protein_coding	11.7033	11.5699	11.3434	11.1921	10.4247	10.6787	10.2671	10.1841
Up	ENSG00000198899	1.06681	0.00134	MT-ATP6	MT	protein_coding	11.7033	11.5699	11.3434	11.1921	10.4247	10.6787	10.2671	10.1841
Up	ENSG00000089737	1.06068	0.0423	DDX24	14q32.12	protein_coding	6.50834	6.65306	6.46633	6.7145	5.24562	5.11354	5.51882	6.23641
Up	ENSG00000131507	1.05475	0.0723	NDFIP1	5q31.3	protein_coding	6.28053	5.73127	6.1361	5.69928	4.39023	4.83269	5.3064	5.41961
Up	ENSG00000148341	1.0546	0.0391	SH3GLB2	9q34.11	protein_coding	6.60705	6.42154	6.31064	7.09434	5.61234	5.11354	5.96783	5.78709
Up	ENSG00000063245	1.0546	0.0488	EPN1	19q13.42	protein_coding	7.07632	6.80591	6.77515	6.47073	5.04213	6.18775	6.10573	5.66
Up	ENSG00000156976	1.02857	0.0772	EIF4A2	3q27.3	protein_coding	5.17931	5.52379	5.57648	5.27401	4.16792	4.27128	4.86342	4.68533
Up	ENSG00000177732	1.0208	0.0629	SOX12	20p13	protein_coding	6.20375	6.48577	5.74816	6.2564	5.48951	5.64184	4.7558	4.92531
Up	ENSG00000174953	1.01185	0.0619	DHX36	3q25.2	protein_coding	5.52059	5.52379	5.86471	5.19583	4.58282	4.48363	4.7558	4.76984
Up	ENSG00000135506	1.00207	0.0295	OS9	12q13.3	protein_coding	6.54615	6.55784	6.69345	6.50355	5.38999	5.40174	5.45143	6.14445
Down	ENSG00000184357	-10.4451	1.13e-14	H1-5	6p22.1	protein_coding	2	2	2	2	7.12678	8.27706	5.81536	7.11927
Down	ENSG00000182492	-8.51467	2.3e-10	BGN	Xq28	protein_coding	2	2	2	2	5.8305	5.80875	4.51299	5.471
Down	ENSG00000149948	-8.27406	1.35e-11	HMGA2	12q14.3	protein_coding	2.13847	2	2	2	5.85558	6.33182	5.14514	6.14445
Down	ENSG00000139219	-8.2581	5.25e-09	COL2A1	12q13.11	protein_coding	2	2	2	2	3.99807	5.68541	5.14514	5.70362
Down	ENSG00000145386	-7.98492	4.48e-09	CCNA2	4q27	protein_coding	2	2	2	2	5.127	5.11354	5.38074	4.28694
Down	ENSG00000230955	-7.83972	0.0846		1p34.3	lncRNA	2	2	2	2	2	5.23581	2	6.2064
Down	ENSG00000066056	-7.66275	5.5e-08	TIE1	1p34.2	protein_coding	2	2	2	2	4.75269	4.57912	4.04917	5.31099
Down	ENSG00000163191	-7.61659	6.46e-07	S100A11	1q21.3	protein_coding	2	2	2	2	4.52143	5.59691	3.3614	4.49985
Down	ENSG00000163191	-7.61659	6.46e-07	S100A11	1q21.3	protein_coding	2	2	2	2	4.52143	5.59691	3.3614	4.49985
Down	ENSG00000087303	-7.53954	3.23e-07	NID2	14q22.1	protein_coding	2	2	2	2	4.24589	3.72094	4.7558	5.36632
Down	ENSG00000126453	-7.52294	1.59e-09	BCL2L12	19q13.33	protein_coding	2	2.0805	2	2	5.45709	4.97994	4.86342	5.41961
Down	ENSG00000166450	-7.49918	8.26e-07	PRTG	15q21.3	protein_coding	2	2	2.81046	2	4.39023	7.33712	5.64484	5.06564
Down	ENSG00000171388	-7.14706	8.93e-06	APLN	Xq26.1	protein_coding	2	2.15675	2	2	4.08549	2.82008	5.22802	6.57853
Down	ENSG00000163017	-7.0677	0.000189	ACTG2	2p13.1	protein_coding	2	2	2	2	2.80625	2.46754	4.96357	5.06564
Down	ENSG00000198467	-7.0496	1.26e-11	TPM2	9p13.3	protein_coding	2.13847	2.15675	2	2.3278	6.12685	5.72771	5.05721	6.85487
Down	ENSG00000198467	-7.0496	1.26e-11	TPM2	9p13.3	protein_coding	2.13847	2.15675	2	2.3278	6.12685	5.72771	5.05721	6.85487
Down	ENSG00000004399	-6.96084	1.36e-09	PLXND1	3q22.1	protein_coding	2.2648	2	2	2	4.99775	5.55054	5.22802	5.31099
Down	ENSG00000272405	-6.95011	0.00125		1q23.1	lncRNA	2	2	2	2	3.99807	2	5.45143	3.11374
Down	ENSG00000136231	-6.82873	7.98e-11	IGF2BP3	7p15.3	protein_coding	2.38095	2.22917	2	2.59473	5.99759	5.84763	8.24423	5.56859
Down	ENSG00000138180	-6.75724	0.000828	CEP55	10q23.33	protein_coding	2	2	2	2	4.08549	3.54288	2	4.99718
Down	ENSG00000127578	-6.61917	0.00105	WFIKKN1	16p13.3	protein_coding	2	2.15675	2	2	2.80625	2	6.01528	5.19353
Down	ENSG00000206538	-6.6074	0.000131	VGLL3	3p12.1	protein_coding	2	2	2.46141	2	3.32038	2.82008	5.64484	4.68533
Down	ENSG00000196787	-6.57082	3.83e-08	H2AC11	6p22.1	protein_coding	2	2.36394	2	2	5.88024	5.84763	6.06121	4.28694
Down	ENSG00000196787	-6.57082	3.83e-08	H2AC11	6p22.1	protein_coding	2	2.36394	2	2	5.88024	5.84763	6.06121	4.28694
Down	ENSG00000149636	-6.53102	0.0565	DSN1	20q11.23	protein_coding	2.2648	2.36394	2	2	4.31987	2	2	7.6407
Down	ENSG00000051180	-6.52783	0.0187	RAD51	15q15.1	protein_coding	2	2	2	2	3.69866	2	2	5.19353
Down	ENSG00000135451	-6.51518	0.000747	TROAP	12q13.12	protein_coding	2	2	2	2	2.99871	4.97994	3.62875	2.47303
Down	ENSG00000111348	-6.50497	0.00145	ARHGDIB	12p12.3	protein_coding	2	2	2	2	3.45779	4.66869	2	4.03709
Down	ENSG00000163545	-6.46888	0.00246	NUAK2	1q32.1	protein_coding	2	2	2	2	3.16849	2	4.37432	4.49985
Down	ENSG00000230729	-6.44695	0.0872		9p13.3	lncRNA	2	2	2	2	2	2	5.45143	2
Down	ENSG00000261371	-6.40312	0.000681	PECAM1	17q23.3	protein_coding	2	2	2	2	4.58282	2.82008	2.60702	4.03709
Down	ENSG00000153551	-6.39647	1.57e-06	CMTM7	3p22.3	protein_coding	2	2.29813	2	2	5.35523	5.04828	6.06121	3.55587
Down	ENSG00000162591	-6.39008	0.0231	MEGF6	1p36.32	protein_coding	2	2	2	2	4.08549	2	4.86342	2
Down	ENSG00000154016	-6.3729	0.00018	GRAP	17p11.2	protein_coding	2	2	2	2	3.45779	4.48363	3.03297	3.55587
Down	ENSG00000258843	-6.36843	0.0937		14q22.1	lncRNA	2	2	2	2	2	2	5.38074	2
Down	ENSG00000105011	-6.34268	6.13e-06	ASF1B	19p13.12	protein_coding	2.13847	2	2	2	4.69826	3.87942	4.51299	3.73471
Down	ENSG00000185201	-6.31661	9.43e-22	IFITM2	11p15.5	protein_coding	4.11244	3.31734	3.32627	2	8.92818	8.88413	9.28878	9.14824
Down	ENSG00000266978	-6.30343	0.0972		19p13.2	lncRNA	2	2	2	2	2	2	2	5.31099
Down	ENSG00000111206	-6.2519	1.57e-06	FOXM1	12p13.33	protein_coding	2.13847	2.15675	2	2	5.80496	4.75302	4.86342	3.35168
Down	ENSG00000136068	-6.21871	0.00219	FLNB	3p14.3	protein_coding	2	2	2	2	3.99807	2.46754	4.51299	2.47303
Down	ENSG00000105877	-6.18739	0.0469	DNAH11	7p15.3	protein_coding	2	2	2	2	5.127	2.46754	2	2
Down	ENSG00000250208	-6.17669	0.0161	FZD10-AS1	12q24.33	lncRNA	2	2	2	2	2.5841	5.04828	2	2.47303
Down	ENSG00000167900	-6.16806	2.32e-08	TK1	17q25.3	protein_coding	2.13847	2.15675	2	2	4.90466	5.17597	4.7558	4.68533
Down	ENSG00000171241	-6.15903	0.000343	SHCBP1	16q11.2	protein_coding	2	2	2	2	3.80552	3.87942	3.62875	2.82867
Down	ENSG00000024526	-6.11663	0.00219	DEPDC1	1p31.3	protein_coding	2	2	2	2	2.80625	2.82008	4.7558	2.82867
Down	ENSG00000116017	-6.11342	8.35e-08	ARID3A	19p13.3	protein_coding	2	2.15675	2.81046	2	5.31961	5.92237	5.22802	4.49985
Down	ENSG00000119326	-6.10665	3.22e-06	CTNNAL1	9q31.3	protein_coding	2	2.15675	2	2	4.90466	4.02219	4.22089	4.39732
Down	ENSG00000281881	-6.02657	0.0601	NA	NANA	NA	2	2	2	2	2	2.46754	2	4.99718
Down	ENSG00000149554	-6.00716	0.00133	CHEK1	11q24.2	protein_coding	2	2.22917	2	2	3.905	5.88548	2	4.16742
Down	ENSG00000165304	-6.00114	0.000747	MELK	9p13.2	protein_coding	2	2	2	2	3.16849	3.87942	3.85423	2.82867
Down	ENSG00000158352	-5.98282	0.0631	SHROOM4	Xp11.22	protein_coding	2	2	2	2	2.32141	4.97994	2	2
Down	ENSG00000180353	-5.95781	0.0139	HCLS1	3q13.33	protein_coding	2	2	2	2	3.99807	2.46754	4.22089	2
Down	ENSG00000117399	-5.9445	7.37e-16	CDC20	1p34.2	protein_coding	2.38095	2.42688	2.81046	2	6.08504	6.9652	6.06121	6.23641
Down	ENSG00000158246	-5.93403	1.38e-05	TENT5B	1p36.11	protein_coding	2	2.0805	2	2.3278	4.90466	3.33971	4.86342	3.89381
Down	ENSG00000197467	-5.92903	0.0121	COL13A1	10q22.1	protein_coding	2	2	2	2	2.80625	2	4.51299	3.35168
Down	ENSG00000169679	-5.92147	9.73e-05	BUB1	2q13	protein_coding	2	2.0805	2	2	3.905	4.27128	3.03297	4.03709
Down	ENSG00000198221	-5.89614	0.00138	AFDN-DT	6q27	lncRNA	2.13847	2.0805	2	2	2.80625	2.46754	3.03297	5.90388
Down	ENSG00000131914	-5.87388	0.00101	LIN28A	1p36.11	protein_coding	2	2	2	2	3.32038	3.72094	3.62875	2.82867
Down	ENSG00000134013	-5.84454	0.000283	LOXL2	8p21.3	protein_coding	2	2.0805	2	2	2.99871	3.87942	3.3614	4.59557
Down	ENSG00000102359	-5.83082	0.0576	SRPX2	Xq22.1	protein_coding	2	2	2	2	2	2	4.37432	3.73471
Down	ENSG00000094804	-5.82686	0.000458	CDC6	17q21.2	protein_coding	2	2.0805	2	2	4.08549	4.27128	3.85423	2.47303
Down	ENSG00000270049	-5.7879	0.0591		16q22.1	lncRNA	2	2	2	2	4.58282	3.10316	2	2
Down	ENSG00000129195	-5.78204	3.41e-06	PIMREG	17p13.2	protein_coding	2.13847	2.29813	2	2	4.95195	5.80875	3.3614	4.92531
Down	ENSG00000129195	-5.78204	3.41e-06	PIMREG	17p13.2	protein_coding	2.13847	2.29813	2	2	4.95195	5.80875	3.3614	4.92531
Down	ENSG00000112984	-5.70491	0.02	KIF20A	5q31.2	protein_coding	2	2	2	2	3.69866	4.02219	2.60702	2
Down	ENSG00000274317	-5.7048	0.0255	LINC02334	13q13.3	lncRNA	2	2	2	2	2.32141	2	3.85423	4.03709
Down	ENSG00000277459	-5.69545	0.0832		11q22.1	lncRNA	2	2	2	2	4.64169	2	2.60702	2
Down	ENSG00000158163	-5.69036	0.00599	DZIP1L	3q22.3	protein_coding	2	2	2	2	2.32141	2.82008	3.85423	3.73471
Down	ENSG00000138771	-5.68296	0.000385	SHROOM3	4q21.1	protein_coding	2	2	2.46141	2	3.45779	3.33971	4.04917	4.16742
Down	ENSG00000110811	-5.66373	0.00117	P3H3	12p13.31	protein_coding	2.38095	2.22917	2	2	2.5841	6.73576	4.37432	2.47303
Down	ENSG00000143476	-5.63864	0.00283	DTL	1q32.3	protein_coding	2	2	2	2	2.80625	3.33971	3.03297	3.73471
Down	ENSG00000148841	-5.637	0.0223	ITPRIP	10q25.1	protein_coding	2	2	2	2	2	4.02219	3.03297	3.35168
Down	ENSG00000164867	-5.61793	0.0084	NOS3	7q36.1	protein_coding	2	2	2	2	2.5841	2.46754	4.22089	3.11374
Down	ENSG00000276903	-5.61628	0.0713	H2AC16	6p22.1	protein_coding	2	2	2	2	3.16849	2	2	4.39732
Down	ENSG00000276903	-5.61628	0.0713	H2AC16	6p22.1	protein_coding	2	2	2	2	3.16849	2	2	4.39732
Down	ENSG00000142871	-5.5984	0.00412	CCN1	1p22.3	protein_coding	2.13847	2	2	2	2.5841	3.10316	2.60702	5.06564
Down	ENSG00000142871	-5.5984	0.00412	CCN1	1p22.3	protein_coding	2.13847	2	2	2	2.5841	3.10316	2.60702	5.06564
Down	ENSG00000153071	-5.59778	0.000419	DAB2	5p13.1	protein_coding	2	2.0805	2	2	3.32038	4.15211	3.85423	3.11374
Down	ENSG00000137142	-5.58416	0.00489	IGFBPL1	9p13.1	protein_coding	2	2	2	2	3.45779	3.72094	2.60702	2.82867
Down	ENSG00000257108	-5.58408	0.0875	NHLRC4	16p13.3	protein_coding	2	2	2	2	2	2.82008	2	4.49985
Down	ENSG00000143369	-5.57409	0.00848	ECM1	1q21.2	protein_coding	2.13847	2	2	2	4.58282	4.27128	2.60702	2
Down	ENSG00000075702	-5.57401	0.0739	WDR62	19q13.12	protein_coding	2	2	2	2	4.24589	2	2	3.35168
Down	ENSG00000105825	-5.57138	3.02e-05	TFPI2	7q21.3	protein_coding	2.38095	2	2	2	4.16792	3.72094	4.7558	5.06564
Down	ENSG00000237649	-5.55005	3.66e-05	KIFC1	6p21.32	protein_coding	2	2.22917	2	2	4.45732	4.75302	3.62875	4.03709
Down	ENSG00000164161	-5.50911	0.0194	HHIP	4q31.21	protein_coding	2	2	2	2	3.16849	3.87942	2	3.11374
Down	ENSG00000126787	-5.49769	7.8e-05	DLGAP5	14q22.3	protein_coding	2	2	2.81046	2.3278	4.16792	5.50262	5.22802	4.16742
Down	ENSG00000166845	-5.4939	0.0161	C18orf54	18q21.2	protein_coding	2	2	2	2	2.32141	4.15211	3.03297	2.47303
Down	ENSG00000166845	-5.4939	0.0161	C18orf54	18q21.2	protein_coding	2	2	2	2	2.32141	4.15211	3.03297	2.47303
Down	ENSG00000166845	-5.4939	0.0161	C18orf54	18q21.2	protein_coding	2	2	2	2	2.32141	4.15211	3.03297	2.47303
Down	ENSG00000183876	-5.47547	0.0927	ARSI	5q32	protein_coding	2	2	2	2	2	3.10316	2	4.28694
Down	ENSG00000197903	-5.46138	0.0927	H2BC12	6p22.1	protein_coding	2	2	2	2	2.80625	4.38136	2	2
Down	ENSG00000197903	-5.46138	0.0927	H2BC12	6p22.1	protein_coding	2	2	2	2	2.80625	4.38136	2	2
Down	ENSG00000101335	-5.43069	4.61e-09	MYL9	20q11.23	protein_coding	3.2692	2.15675	2	2.59473	6.18739	6.15713	6.34733	7.44898
Down	ENSG00000164294	-5.42878	1.37e-06	GPX8	5q11.2	protein_coding	2	2.29813	2.46141	2	4.69826	4.02219	4.7558	5.41961
Down	ENSG00000125810	-5.42511	0.0864	CD93	20p11.21	protein_coding	2	2	2	2	3.45779	4.02219	2	2
Down	ENSG00000173894	-5.41547	1.13e-05	CBX2	17q25.3	protein_coding	2.13847	2.22917	2	2	4.95195	4.66869	3.3614	4.49985
Down	ENSG00000189292	-5.40486	0.000665	ALKAL2	2p25.3	protein_coding	2.13847	2	2	2	3.905	3.33971	3.85423	3.11374
Down	ENSG00000171940	-5.40417	0.0149	ZNF217	20q13.2	protein_coding	2.13847	2.0805	2	2	5.08519	4.27128	2	2
Down	ENSG00000174099	-5.40044	0.00595	MSRB3	12q14.3	protein_coding	2	2	2	2	3.45779	3.10316	3.03297	2.82867
Down	ENSG00000166265	-5.39751	0.0888	CYYR1	21q21.3	protein_coding	2	2	2	2	3.58325	2	2	3.89381
Down	ENSG00000008517	-5.3961	0.0998	IL32	16p13.3	protein_coding	2	2	2	2	2	2	3.62875	3.89381
Down	ENSG00000146674	-5.37475	1.69e-07	IGFBP3	7p12.3	protein_coding	2.2648	2.29813	2	2	4.90466	4.27128	5.45143	4.92531
Down	ENSG00000149591	-5.3644	5.34e-13	TAGLN	11q23.3	protein_coding	3.54297	2.29813	3.32627	2.3278	7.31942	7.19361	7.63371	7.08669
Down	ENSG00000149591	-5.3644	5.34e-13	TAGLN	11q23.3	protein_coding	3.54297	2.29813	3.32627	2.3278	7.31942	7.19361	7.63371	7.08669
Down	ENSG00000035499	-5.35278	0.0144	DEPDC1B	5q12.1	protein_coding	2	2	2	2	2.99871	3.87942	2.60702	2.47303
Down	ENSG00000064666	-5.33798	2.65e-15	CNN2	19p13.3	protein_coding	3.54297	2.75586	2.46141	4.27096	8.1164	8.18898	7.456	8.47074
Down	ENSG00000134690	-5.3105	0.000808	CDCA8	1p34.3	protein_coding	2	2	2	2.59473	4.58282	4.38136	3.03297	4.03709
Down	ENSG00000157978	-5.30822	0.0995	LDLRAP1	1p36.11	protein_coding	2	2	2	2	3.80552	3.54288	2	2
Down	ENSG00000125450	-5.29647	0.0389	NUP85	17q25.1	protein_coding	2	2	2	2	2.5841	3.54288	3.62875	2
Down	ENSG00000204262	-5.28543	1.33e-06	COL5A2	2q32.2	protein_coding	2	2.29813	2.46141	2	4.08549	4.66869	4.96357	4.92531
Down	ENSG00000043355	-5.2322	0.00592	ZIC2	13q32.3	protein_coding	2.13847	2	2	2	2.32141	4.27128	3.85423	2.82867
Down	ENSG00000171848	-5.23204	9.69e-06	RRM2	2p25.1	protein_coding	2.58849	2.15675	2	2	5.38999	5.88548	4.04917	4.03709
Down	ENSG00000171848	-5.23204	9.69e-06	RRM2	2p25.1	protein_coding	2.58849	2.15675	2	2	5.38999	5.88548	4.04917	4.03709
Down	ENSG00000118523	-5.23139	2.59e-05	CCN2	6q23.2	protein_coding	2	3.17793	2	2	5.20716	6.02769	6.41964	6.14445
Down	ENSG00000158402	-5.22939	0.00324	CDC25C	5q31.2	protein_coding	2	2	2	2.3278	3.58325	3.72094	3.85423	2.47303
Down	ENSG00000143228	-5.217	0.0114	NUF2	1q23.3	protein_coding	2	2	2	2	2.5841	3.10316	3.03297	3.35168
Down	ENSG00000154839	-5.21123	0.00303	SKA1	18q21.1	protein_coding	2.13847	2.0805	2	2	3.99807	4.66869	2	3.35168
Down	ENSG00000154839	-5.21123	0.00303	SKA1	18q21.1	protein_coding	2.13847	2.0805	2	2	3.99807	4.66869	2	3.35168
Down	ENSG00000161638	-5.20988	0.0145	ITGA5	12q13.13	protein_coding	2	2	2.46141	2	4.24589	3.54288	2	3.35168
Down	ENSG00000186638	-5.20837	0.0494	KIF24	9p13.3	protein_coding	2	2.29813	2	2	5.69806	3.10316	2	2
Down	ENSG00000152785	-5.19881	0.00626	BMP3	4q21.21	protein_coding	2	2	2	2.3278	2.5841	4.02219	2.60702	4.03709
Down	ENSG00000175063	-5.19095	1.06e-08	UBE2C	20q13.12	protein_coding	2.2648	2.70598	2	2	5.64149	5.92237	5.22802	5.52062
Down	ENSG00000153266	-5.18721	0.0499	FEZF2	3p14.2	protein_coding	2	2	2	2	3.58325	3.33971	2.60702	2
Down	ENSG00000142089	-5.18343	4.36e-13	IFITM3	11p15.5	protein_coding	5.87773	3.17793	4.46535	4.60927	9.35938	9.57046	10.0133	10.1803
Down	ENSG00000203760	-5.18238	8.42e-05	CENPW	6q22.32	protein_coding	2	2.15675	2	2.3278	3.45779	4.66869	3.62875	4.39732
Down	ENSG00000260206	-5.17856	0.0515		15q24.2	lncRNA	2	2.15675	2	2	4.99775	3.33971	2	2
Down	ENSG00000101447	-5.17231	0.0409	FAM83D	20q11.23	protein_coding	2	2	2	2	2.99871	3.33971	3.3614	2
Down	ENSG00000101608	-5.16261	2.03e-09	MYL12A	18p11.31	protein_coding	2.68204	2.54507	2	2.3278	5.77897	6.85504	5.22802	5.19353
Down	ENSG00000107719	-5.14866	0.0174	PALD1	10q22.1	protein_coding	2	2.15675	2	2	2.80625	2	3.62875	4.76984
Down	ENSG00000107719	-5.14866	0.0174	PALD1	10q22.1	protein_coding	2	2.15675	2	2	2.80625	2	3.62875	4.76984
Down	ENSG00000173540	-5.14403	0.0487	GMPPB	3p21.31	protein_coding	2	2	2	2	2.5841	3.10316	2	3.73471
Down	ENSG00000091651	-5.13873	0.0113	ORC6	16q11.2	protein_coding	2	2	2	2.59473	4.69826	3.54288	2	4.84967
Down	ENSG00000091651	-5.13873	0.0113	ORC6	16q11.2	protein_coding	2	2	2	2.59473	4.69826	3.54288	2	4.84967
Down	ENSG00000161888	-5.13235	0.00191	SPC24	19p13.2	protein_coding	2	2.22917	2	2	4.95195	3.33971	3.3614	3.11374
Down	ENSG00000239415	-5.12203	0.068		21q22.3	lncRNA	2	2	2	2.3278	2.99871	2	4.86342	2
Down	ENSG00000031691	-5.09562	0.077	CENPQ	6p12.3	protein_coding	2	2.22917	2	2	2	2	2.60702	5.41961
Down	ENSG00000093009	-5.0952	0.0467	CDC45	22q11.21	protein_coding	2	2	2	2	2.80625	3.54288	2	3.11374
Down	ENSG00000166803	-5.07945	0.000244	PCLAF	15q22.31	protein_coding	2.2648	2.0805	2.46141	2	5.38999	4.66869	3.03297	3.35168
Down	ENSG00000163006	-5.07413	0.0591	CCDC138	2q13	protein_coding	2	2	2	2	2	3.33971	3.3614	2.82867
Down	ENSG00000134817	-5.06195	0.000643	APLNR	11q12.1	protein_coding	2.68204	2	2	2	5.04213	5.40174	4.86342	3.11374
Down	ENSG00000128052	-5.04389	0.00136	KDR	4q12	protein_coding	2.2648	2	2	2	4.39023	3.33971	3.85423	3.11374
Down	ENSG00000214114	-5.0437	0.0214	MYCBP	1p34.3	protein_coding	2.13847	2	2	2	3.99807	4.02219	2	2.47303
Down	ENSG00000156787	-5.02026	0.0229	TBC1D31	8q24.13	protein_coding	2	2.22917	2	2	3.69866	5.04828	2	2.47303
Down	ENSG00000135048	-5.00613	0.00166	CEMIP2	9q21.13	protein_coding	2.13847	2	2	2.3278	3.16849	2.82008	3.85423	4.68533
Down	ENSG00000135048	-5.00613	0.00166	CEMIP2	9q21.13	protein_coding	2.13847	2	2	2.3278	3.16849	2.82008	3.85423	4.68533
Down	ENSG00000178999	-5.00355	7.53e-05	AURKB	17p13.1	protein_coding	3.32827	2.15675	2	2	6.64138	6.6937	4.6395	4.68533
Down	ENSG00000137807	-4.99795	0.00706	KIF23	15q23	protein_coding	2	2.0805	2	2	3.69866	3.54288	3.03297	2.47303
Down	ENSG00000092470	-4.99482	0.00114	WDR76	15q15.3	protein_coding	2.13847	2.22917	2	2	4.16792	2.46754	3.62875	5.06564
Down	ENSG00000104894	-4.99288	0.000575	CD37	19q13.33	protein_coding	2	2	2.81046	2.59473	5.67005	4.57912	3.3614	5.471
Down	ENSG00000276368	-4.98572	0.0738	H2AC14	6p22.1	protein_coding	2	2	2	2	2.80625	3.72094	2.60702	2
Down	ENSG00000177426	-4.97823	0.00952	TGIF1	18p11.31	protein_coding	2	2	2.46141	2	2.99871	4.02219	2.60702	3.35168
Down	ENSG00000127920	-4.97662	4.89e-12	GNG11	7q21.3	protein_coding	3.54297	3.02359	2	2.3278	6.50533	6.83583	7.06321	7.28637
Down	ENSG00000107443	-4.97486	0.0442	CCNJ	10q24.1	protein_coding	2	2	2.46141	2	2	3.54288	4.37432	2.47303
Down	ENSG00000273604	-4.97264	0.0283	EPOP	17q12	protein_coding	2	2.15675	2	2	2.80625	2	3.03297	4.76984
Down	ENSG00000140451	-4.95968	0.00893	PIF1	15q22.31	protein_coding	2	2.0805	2	2	2.80625	3.10316	2.60702	4.03709
Down	ENSG00000072786	-4.95778	0.0127	STK10	5q35.1	protein_coding	2	2.15675	2	2	4.08549	3.87942	2	3.35168
Down	ENSG00000143248	-4.94577	0.0244	RGS5	1q23.3	protein_coding	2	2	2	2	2.99871	3.10316	2.60702	2.82867
Down	ENSG00000203644	-4.94538	0.0595		3q22.1	lncRNA	2	2	2	2	2.80625	3.33971	2	3.11374
Down	ENSG00000170312	-4.94491	0.000874	CDK1	10q21.2	protein_coding	2.38095	2	2	2	4.52143	3.54288	3.3614	4.28694
Down	ENSG00000170312	-4.94491	0.000874	CDK1	10q21.2	protein_coding	2.38095	2	2	2	4.52143	3.54288	3.3614	4.28694
Down	ENSG00000196839	-4.9353	0.000219	ADA	20q13.12	protein_coding	2.8527	2	2	2	4.45732	4.57912	5.22802	5.66
Down	ENSG00000012817	-4.93347	0.00824	KDM5D	Yq11.223	protein_coding	2	2.0805	2	2	3.58325	2.46754	3.03297	3.55587
Down	ENSG00000012817	-4.93347	0.00824	KDM5D	Yq11.223	protein_coding	2	2.0805	2	2	3.58325	2.46754	3.03297	3.55587
Down	ENSG00000103852	-4.93107	0.00508	TTC23	15q26.3	protein_coding	2.2648	2.0805	2	2	2.32141	2.82008	5.14514	3.89381
Down	ENSG00000111665	-4.91462	0.00463	CDCA3	12p13.31	protein_coding	2.13847	2.0805	2	2	3.99807	3.72094	2	3.89381
Down	ENSG00000129534	-4.91276	0.00928	MIS18BP1	14q21.2	protein_coding	2.2648	2.15675	2	2	5.16764	4.48363	2	2.47303
Down	ENSG00000012048	-4.90513	0.011	BRCA1	17q21.31	protein_coding	2	2.29813	2	2	4.16792	2	4.04917	4.49985
Down	ENSG00000166831	-4.8987	0.00217	RBPMS2	15q22.31	protein_coding	2	2.22917	2	2	3.16849	4.02219	3.03297	4.39732
Down	ENSG00000140534	-4.89796	0.0289	TICRR	15q26.1	protein_coding	2	2	2	2	3.16849	2.82008	2.60702	2.82867
Down	ENSG00000169607	-4.8925	0.000125	CKAP2L	2q14.1	protein_coding	2.13847	2.29813	2	2	4.16792	4.90819	4.22089	3.35168
Down	ENSG00000111799	-4.89214	0.0949	COL12A1	6q14.1	protein_coding	2	2	2.46141	2	2.99871	2	4.6395	2
Down	ENSG00000198818	-4.88036	0.0128	SFT2D1	6q27	protein_coding	2	2.0805	2	2.3278	3.32038	2.82008	2	4.84967
Down	ENSG00000132199	-4.87134	0.00358	ENOSF1	18p11.32	protein_coding	2.13847	2.15675	2	2	4.24589	3.72094	2	4.28694
Down	ENSG00000280594	-4.85729	0.00884	BTG3-AS1	21q21.1	lncRNA	2	2.22917	2	2	2.32141	3.87942	4.6395	3.11374
Down	ENSG00000080839	-4.85268	0.00881	RBL1	20q11.23	protein_coding	2.13847	2	2	2	2.80625	4.02219	3.03297	2.82867
Down	ENSG00000280206	-4.84307	0.0724		16p13.11	lncRNA	2	2	2	2	3.16849	2.82008	2	3.11374
Down	ENSG00000144792	-4.83812	0.02	ZNF660	3p21.31	protein_coding	2	2.36394	2	2	4.31987	5.04828	3.03297	2
Down	ENSG00000231107	-4.8312	0.0934	LINC01508	9q22.2	lncRNA	2	2	2	2	3.45779	2	3.03297	2.47303
Down	ENSG00000173207	-4.82527	2.03e-06	CKS1B	1q21.3	protein_coding	2.13847	2.42688	2	2.3278	4.45732	4.02219	5.38074	5.06564
Down	ENSG00000264577	-4.82093	0.000476		17q11.2	lncRNA	2.13847	3.17793	2	2.59473	7.45691	4.57912	5.38074	3.11374
Down	ENSG00000085999	-4.81596	0.0276	RAD54L	1p34.1	protein_coding	2.13847	2	2	2	3.45779	2	4.04917	2.82867
Down	ENSG00000173715	-4.8077	0.0902	C11orf80	11q13.2	protein_coding	2	2	2.46141	2	3.99807	3.87942	2	2
Down	ENSG00000131503	-4.79555	0.096	ANKHD1	5q31.3	protein_coding	2	2.0805	2	2	4.31987	2	2	2.82867
Down	ENSG00000090530	-4.77788	0.0295	P3H2	3q28	protein_coding	2	2.15675	2	2	2.80625	2	3.62875	4.28694
Down	ENSG00000261759	-4.77669	0.0992		16p12.3	lncRNA	2	2	2	2	3.45779	2.82008	2.60702	2
Down	ENSG00000080986	-4.77587	2.67e-05	NDC80	18p11.32	protein_coding	2.58849	2.0805	2	2	4.16792	4.83269	4.7558	4.39732
Down	ENSG00000080986	-4.77587	2.67e-05	NDC80	18p11.32	protein_coding	2.58849	2.0805	2	2	4.16792	4.83269	4.7558	4.39732
Down	ENSG00000175445	-4.76412	6.96e-14	LPL	8p21.3	protein_coding	3.00528	3.35019	2.46141	2.3278	6.69796	6.38564	7.10766	6.66933
Down	ENSG00000225697	-4.75871	0.0165	SLC26A6	3p21.31	protein_coding	2.38095	2.0805	2	2	4.69826	2	4.96357	2.47303
Down	ENSG00000180340	-4.74732	6.31e-08	FZD2	17q21.31	protein_coding	2.48845	2.36394	2	2.3278	5.08519	5.68541	4.37432	4.92531
Down	ENSG00000253771	-4.74308	0.0426	TPTE2P1	13q12.13	transcribed_unprocessed_pseudogene	2	2.15675	2	2	2	2.82008	4.51299	3.11374
Down	ENSG00000275111	-4.74234	0.0875	ZNF2	2q11.1	protein_coding	2	2.15675	2	2	4.39023	2	3.62875	2
Down	ENSG00000121152	-4.7065	0.000277	NCAPH	2q11.2	protein_coding	2.13847	2.22917	2	2	4.24589	4.15211	3.62875	3.55587
Down	ENSG00000279033	-4.7012	0.0835		15q24.3	TEC	2.13847	2	2	2	3.80552	2	2	3.89381
Down	ENSG00000134057	-4.70101	4.58e-09	CCNB1	5q13.2	protein_coding	2.58849	2.48719	3.09129	2.59473	6.75241	6.15713	4.7558	5.41961
Down	ENSG00000051341	-4.67572	0.049	POLQ	3q13.33	protein_coding	2	2	2	2.3278	3.32038	4.02219	2.60702	2
Down	ENSG00000114346	-4.65768	0.00599	ECT2	3q26.31	protein_coding	2	2.15675	2	2	3.45779	3.72094	3.03297	3.11374
Down	ENSG00000221792	-4.65591	0.00157	MIR1282	15q15.3	miRNA	2.76989	2.75586	2.81046	2.81991	7.28289	3.10316	7.12939	2
Down	ENSG00000140299	-4.65466	0.00217	BNIP2	15q22.2	protein_coding	2.13847	2.22917	2	2	4.64169	4.02219	2.60702	3.35168
Down	ENSG00000279692	-4.65343	0.000398		17q25.3	TEC	2	2.89593	2	2	4.52143	5.45306	5.45143	4.49985
Down	ENSG00000236498	-4.64522	0.0288		2p15	lncRNA	2.38095	2.22917	3.09129	2	2	7.03423	4.6395	2
Down	ENSG00000166002	-4.63745	0.0291	SMCO4	11q21	protein_coding	2	2	2	2.3278	2.32141	3.72094	3.62875	2.47303
Down	ENSG00000166002	-4.63745	0.0291	SMCO4	11q21	protein_coding	2	2	2	2.3278	2.32141	3.72094	3.62875	2.47303
Down	ENSG00000175183	-4.63122	6.83e-06	CSRP2	12q21.2	protein_coding	2.38095	2.60073	2	2	5.16764	5.64184	4.04917	4.68533
Down	ENSG00000122952	-4.62119	0.0143	ZWINT	10q21.1	protein_coding	2	2	2	2.3278	3.45779	2.82008	3.03297	3.11374
Down	ENSG00000121211	-4.61156	0.0187	MND1	4q31.3	protein_coding	2	2.0805	2	2	2.99871	3.54288	3.03297	2.47303
Down	ENSG00000101057	-4.57506	8.01e-06	MYBL2	20q13.12	protein_coding	2.48845	2.70598	2	2	5.77897	5.55054	4.86342	4.03709
Down	ENSG00000184661	-4.565	0.00206	CDCA2	8p21.2	protein_coding	2	2.60073	2	2	3.58325	3.72094	4.51299	5.25345
Down	ENSG00000169083	-4.55632	0.000768	AR	Xq12	protein_coding	2	2.36394	2	2.59473	4.24589	2.82008	4.51299	5.41961
Down	ENSG00000169083	-4.55632	0.000768	AR	Xq12	protein_coding	2	2.36394	2	2.59473	4.24589	2.82008	4.51299	5.41961
Down	ENSG00000166716	-4.55534	0.0188	ZNF592	15q25.3	protein_coding	2.2648	2.48719	2	2	5.90449	4.02219	2	2.47303
Down	ENSG00000115271	-4.55458	0.0918	GCA	2q24.2	protein_coding	2	2.0805	2	2.59473	2	2	5.76073	2.47303
Down	ENSG00000151388	-4.54892	0.000723	ADAMTS12	5p13.2	protein_coding	2.48845	2.75586	2	2	4.90466	5.95834	5.51882	2.47303
Down	ENSG00000072682	-4.54831	0.00425	P4HA2	5q31.1	protein_coding	3.49222	2.42688	2	2.3278	7.68398	3.33971	2.60702	5.131
Down	ENSG00000128602	-4.52339	0.000805	SMO	7q32.1	protein_coding	2.13847	2.29813	2	2	4.64169	3.72094	3.3614	3.73471
Down	ENSG00000148773	-4.50072	6.94e-05	MKI67	10q26.2	protein_coding	3.93378	3.21406	2	2	7.87399	6.18775	5.76073	6.01193
Down	ENSG00000197905	-4.49027	0.0118	TEAD4	12p13.33	protein_coding	2	2.36394	2	2	2.32141	4.38136	3.85423	4.03709
Down	ENSG00000103966	-4.4838	0.0251	EHD4	15q15.1	protein_coding	2	2.15675	2	2	2.32141	3.10316	3.03297	4.03709
Down	ENSG00000126216	-4.47478	0.0359	TUBGCP3	13q34	protein_coding	2.38095	2.22917	2	2	2.5841	5.72771	2	2.47303
Down	ENSG00000156802	-4.47311	0.0026	ATAD2	8q24.13	protein_coding	2	2.15675	2.46141	2	3.45779	3.87942	4.04917	2.82867
Down	ENSG00000204228	-4.46136	0.0133	HSD17B8	6p21.32	protein_coding	2.38095	2.15675	2.46141	2	3.99807	2	2.60702	5.82708
Down	ENSG00000163607	-4.45959	0.00795	GTPBP8	3q13.2	protein_coding	2.13847	2.0805	2	2.3278	4.24589	3.10316	2	4.28694
Down	ENSG00000135269	-4.45306	0.022	TES	7q31.2	protein_coding	2.13847	2.0805	2	2	2.99871	3.54288	4.04917	2
Down	ENSG00000169609	-4.44345	1.35e-11	C15orf40	15q25.2	protein_coding	3.49222	3.28373	3.86322	3.01463	6.50533	6.15713	8.05288	7.44898
Down	ENSG00000005889	-4.44287	0.00571	ZFX	Xp22.11	protein_coding	2.38095	2.75586	2.46141	2	2.32141	3.87942	6.84424	3.35168
Down	ENSG00000176890	-4.42164	1.11e-07	TYMS	18p11.32	protein_coding	2.13847	2.75586	2.81046	2.3278	5.97487	5.11354	4.96357	5.19353
Down	ENSG00000177548	-4.41184	0.0357	RABEP2	16p11.2	protein_coding	2.2648	2.0805	2	2	4.80515	3.10316	2.60702	2
Down	ENSG00000076716	-4.39684	2.63e-06	GPC4	Xq26.2	protein_coding	2.8527	2.48719	2	2	4.99775	4.97994	4.6395	5.86599
Down	ENSG00000062822	-4.38917	0.0203	POLD1	19q13.33	protein_coding	2	2.15675	2.46141	2	2.99871	4.27128	4.04917	2
Down	ENSG00000186522	-4.38668	0.00364	SEPTIN10	2q13	protein_coding	2	2.0805	3.09129	2	4.16792	5.11354	4.04917	3.55587
Down	ENSG00000122591	-4.37847	0.0138	FAM126A	7p15.3	protein_coding	2	2.48719	2	2.3278	2	4.75302	4.22089	4.84967
Down	ENSG00000131153	-4.37554	0.00153	GINS2	16q24.1	protein_coding	2.58849	2.15675	2	2	5.31961	4.15211	3.03297	3.73471
Down	ENSG00000109113	-4.37502	5.91e-07	RAB34	17q11.2	protein_coding	2.93101	3.14086	2	2	6.06367	6.24712	5.81536	5.19353
Down	ENSG00000076382	-4.3692	0.00441	SPAG5	17q11.2	protein_coding	2.48845	2.0805	2	2	3.99807	4.90819	2.60702	3.55587
Down	ENSG00000117724	-4.34346	1.31e-14	CENPF	1q41	protein_coding	3.68533	3.06375	2.46141	3.01463	7.05278	6.81636	6.6475	6.48163
Down	ENSG00000136699	-4.33879	0.0166	SMPD4	2q21.1	protein_coding	2.38095	2.54507	2	2	5.88024	4.27128	3.03297	2
Down	ENSG00000021826	-4.33552	0.0929	CPS1	2q34	protein_coding	2	2.0805	2	2	2	3.72094	2.60702	2.82867
Down	ENSG00000066279	-4.33428	9.9e-06	ASPM	1q31.3	protein_coding	2.68204	2.89593	2	2	4.75269	6.18775	4.7558	5.36632
Down	ENSG00000243364	-4.32739	0.0262	EFNA4	1q21.3	protein_coding	2.13847	2.15675	2	2	3.58325	2.82008	4.37432	2
Down	ENSG00000178573	-4.31766	0.00167	MAF	16q23.2	protein_coding	2.13847	2.75586	2.46141	2.3278	3.80552	2.82008	6.61707	4.03709
Down	ENSG00000204131	-4.31503	0.000154	NHSL2	Xq13.1	protein_coding	2.13847	2.48719	2	3.01463	3.99807	4.83269	4.04917	6.2064
Down	ENSG00000107566	-4.31259	0.00214	ERLIN1	10q24.31	protein_coding	2.13847	2.22917	2.46141	2	3.69866	2.82008	3.3614	4.99718
Down	ENSG00000124575	-4.30438	2.27e-05	H1-3	6p22.2	protein_coding	2.58849	2.22917	3.52828	2	5.28309	5.88548	4.37432	5.9768
Down	ENSG00000250838	-4.3006	0.0573		17q21.32	lncRNA	2	2	2	2.81991	3.16849	2	5.14514	4.39732
Down	ENSG00000180198	-4.29885	0.0343	RCC1	1p35.3	protein_coding	2.38095	2	2.46141	2	4.58282	2.46754	2	4.84967
Down	ENSG00000147536	-4.29343	0.0413	GINS4	8p11.21	protein_coding	2.38095	2	2	2	3.58325	3.33971	2	4.39732
Down	ENSG00000164104	-4.28528	2.26e-08	HMGB2	4q34.1	protein_coding	3.38501	3.88643	2.46141	2.81991	7.09553	5.40174	7.06321	7.42312
Down	ENSG00000169071	-4.28424	0.0601	ROR2	9q22.31	protein_coding	2.13847	2	2	2	2.80625	3.33971	2	3.35168
Down	ENSG00000150990	-4.27437	0.0377	DHX37	12q24.31	protein_coding	2.2648	2.0805	2.46141	2	2	2.82008	2.60702	5.36632
Down	ENSG00000140682	-4.27277	1.37e-05	TGFB1I1	16p11.2	protein_coding	3.38501	3.24932	2	2	6.81769	5.04828	5.86799	6.32287
Down	ENSG00000165891	-4.26642	0.0577	E2F7	12q21.2	protein_coding	2	2.15675	2	2	3.69866	3.10316	2	3.11374
Down	ENSG00000072571	-4.24141	0.00352	HMMR	5q34	protein_coding	2.38095	2.22917	2	2	3.905	2.46754	4.86342	3.89381
Down	ENSG00000160888	-4.23519	7.69e-06	IER2	19p13.13	protein_coding	2.68204	2.36394	2.46141	2	4.80515	4.57912	4.04917	5.66
Down	ENSG00000065485	-4.23436	0.00106	PDIA5	3q21.1	protein_coding	2.2648	2.15675	2	2.3278	3.58325	2.82008	4.37432	4.49985
Down	ENSG00000135046	-4.22681	0.0215	ANXA1	9q21.13	protein_coding	2.2648	2	2	2	2.80625	3.33971	3.85423	2.82867
[truncated: 785 more rows]
